# Supplementary material for: Vocal correlates of individual sooty mangabey travel speed and direction
Source: PeerJ. 2016 Jul 28;4:e2298. doi: 10.7717/peerj.2298 (PMC4987050; doi:10.7717/peerj.2298)
Supplement: Supplemental Information 4 [file peerj-04-2298-s004.csv]

year	month	day	hour	minute	dt	speed	focal	subgr.grunt	subgr.twit	subgr.other	subgr.size	focal.grunt	focal.other	asso	otherspec	sex	ac	controlspeed	act.fefo	act.trvl	act.soc
2014	5	4	8	10	2014_5_4	0.84295905519755	fi	0.641008222352701	0.594991783391738	-0.594085288536774	0.548578588257817	no	no	-1.70018068046878	1.00479592236118	0	-0.146795551866743	0.190240013018703	yes	no	no
2014	5	4	8	15	2014_5_4	-1.45245374069546	fi	0.777609607641087	1.47680203616975	1.40315547222664	-0.472441299806773	no	no	-1.70018068046878	0.969699002889376	0	1.05346152604239	0.865480945838831	yes	no	no
2014	5	4	8	20	2014_5_4	-0.262991865122538	fi	1.10405826373404	2.10090424199626	1.01612881990546	0.157054836418411	yes	no	-1.70018068046878	1.00324389716205	0	0.195431201843037	-1.44543438709324	yes	no	no
2014	5	4	10	16	2014_5_4	-0.380599587822736	he	0.386441926627426	0.50195824706932	-1.97083194061581	-0.0823513484977393	yes	no	0.555104110604244	-0.822422536531371	0	-3.09891277529217	-1.61202240716599	yes	no	no
2014	5	4	10	21	2014_5_4	-0.380599587822736	he	0.787483625085586	0.536372147658745	-1.97083194061581	1.16901384563373	yes	no	0.555104110604244	0.0697620583842905	0	-2.98460609948657	-0.366341249260984	yes	no	no
2014	5	4	10	26	2014_5_4	-0.771567792061567	he	-0.0612817733381726	-0.0454115838346778	-0.419015966678284	1.12423321375183	no	no	-0.411446514141337	-0.201670367764308	0	-2.6803953350007	-0.366341249260984	yes	no	no
2014	5	4	10	31	2014_5_4	0.0279459716377416	he	0.225625522364252	0.55696395841785	-0.898391904740611	0.405023719877474	yes	no	-0.411446514141337	-0.929556366097486	0	-3.40158819717346	-0.759949936761976	yes	no	no
2014	5	4	10	36	2014_5_4	-2.36197152625117	he	0.140302649553069	-0.563216302620771	0.175391312255808	0.345277068263742	no	no	-0.411446514141337	-0.837503955052592	0	-1.41031664834545	0.0449635057041146	yes	no	no
2014	5	4	11	21	2014_5_4	0.895848242671925	hi	-1.84171109826587	-1.35610624416375	-1.97083194061581	-0.695677647452302	no	no	-1.70018068046878	-0.276815522773762	0	0.463826690314677	0.243290320535646	yes	no	no
2014	5	4	11	26	2014_5_4	-0.525552039088113	hi	-0.0448676957157112	-1.35610624416375	-0.234782283168954	-0.79170575676413	no	no	-1.16320811116568	0.409327801521897	0	0.853948444564924	0.918727331194674	yes	no	yes
2014	5	4	11	31	2014_5_4	-1.30911668981878	hi	-1.45247021907888	-1.35610624416375	-1.97083194061581	-0.695677647452302	no	no	-1.16320811116568	0.114292134280095	0	1.02365541266538	-0.512272666378893	yes	no	no
2014	5	4	11	36	2014_5_4	0.666590679497656	hi	-1.10000909598064	-0.0490545754062037	-0.905795382231033	-0.79170575676413	no	no	-1.16320811116568	1.35169904416487	0	0.431564057315219	-1.30112928029901	yes	no	no
2014	5	4	11	41	2014_5_4	-0.755425632899492	hi	-0.389400852935751	0.964641581052465	0.502564242074474	-0.0823513484977393	no	no	-1.16320811116568	1.62330417053093	0	0.821567765503754	0.687921430452996	yes	no	yes
2014	5	4	11	46	2014_5_4	0.501120197966729	hi	0.731149963769252	0.286845602850035	-1.2926890379783	-1.55424961122856	no	no	-1.16320811116568	1.46332600678577	0	0.572331722677001	-0.743698758245846	yes	no	no
2014	5	4	11	51	2014_5_4	1.49655849582002	hi	-1.27770198344277	0.769987907062287	-1.1724563965729	0.405023719877474	no	no	-1.16320811116568	1.52481546250064	0	0.285044901817612	0.521333410380245	yes	no	no
2014	5	4	11	56	2014_5_4	-0.336328020444397	hi	-0.346793159416532	-1.35610624416375	-1.97083194061581	-0.472441299806773	no	no	0.555104110604244	1.08842076099619	0	0.80199684479503	1.5234946031787	yes	yes	no
2014	5	4	12	1	2014_5_4	1.18906082734029	hi	-0.465460326573889	-0.0381602227109775	-1.97083194061581	-0.944286357951434	no	no	0.555104110604244	-0.255245486841591	0	0.341659783895604	-0.321770684850701	yes	no	no
2014	5	4	12	6	2014_5_4	-0.403439457038643	hi	0.0499590908412998	0.145121608448499	-0.0573935181529065	-0.472441299806773	yes	no	0.555104110604244	1.36213280897759	0	0.729840252258585	1.21392018667197	yes	yes	no
2014	5	4	12	11	2014_5_4	0.0356408673540926	hi	1.01859564689464	1.35734787969428	1.20420345880715	2.02825695665079	no	no	0.555104110604244	1.53754463747677	0	0.50949084635845	-0.389335372177628	no	yes	yes
2014	5	4	12	16	2014_5_4	1.2476494299312	hi	-0.216159773762362	-0.0582131382345298	-0.113490083941547	1.21309289700967	yes	no	0.555104110604244	0.649862796886933	0	0.230729166036271	0.0527103704632748	no	no	yes
2014	5	4	12	21	2014_5_4	-0.723851787398228	hi	-0.207787597179435	-1.35610624416375	1.72464646846262	-0.472441299806773	no	no	0.555104110604244	1.07257809105726	0	0.802617311880539	1.27290447930318	yes	no	no
2014	5	6	7	56	2014_5_6	1.10749502022682	jo	0.563927662968864	-0.546185242809939	-0.278487930860727	0.631054837582307	yes	no	-2.02236422205064	-1.71343677175967	0	0.0605972134833645	0.155710462089031	yes	no	no
2014	5	6	8	1	2014_5_6	0.798687487819211	jo	-0.694556742590426	0.271785083382897	0.00675469827956574	-0.0823513484977393	no	no	-2.02236422205064	-1.70494093946883	0	0.179616243240817	1.13180350829553	yes	no	no
2014	5	6	8	6	2014_5_6	-1.1590915590154	jo	-0.234728071947218	1.05914893501615	-0.272440267045285	-1.10877898225107	no	no	-2.12975873591126	-1.96201011829573	0	0.730090581133741	0.820910381428548	yes	no	no
2014	5	6	8	11	2014_5_6	1.03746366790979	jo	-0.0528430264238657	0.945683600123103	-0.412863515854186	-0.695677647452302	no	no	-2.12975873591126	-1.69181736452017	0	0.128113513018103	-1.15009092427041	yes	no	yes
2014	5	6	8	16	2014_5_6	-0.0860099236124529	jo	0.446930002523514	1.23112091513053	0.0266459955069274	0.548578588257817	yes	no	-2.12975873591126	-2.11593787483331	0	0.408094702675464	1.06129918500128	yes	no	yes
2014	5	6	8	21	2014_5_6	0.902707265087356	jo	0.586680607686689	0.740180735594771	-0.64436274405927	0.091013685518529	no	no	-2.12975873591126	-2.32295589534487	0	0.246887781726337	-0.0697620138550912	yes	no	no
2014	5	6	8	26	2014_5_6	1.26730093264575	jo	1.6214968897797	1.01106701749722	-1.97083194061581	0.684636837051085	no	no	-1.16320811116568	-1.45262865720223	0	0.149725083358417	0.92563267741262	no	no	no
2014	5	6	8	31	2014_5_6	1.25506096700915	jo	0.888674611664866	-0.428484478160486	0.86605772461246	-1.55424961122856	no	no	-1.16320811116568	0.255950449742073	0	0.0382887648265098	1.29268870243702	no	no	no
2014	5	6	8	36	2014_5_6	-0.928936851321121	jo	-0.225997674639319	1.16930660638243	-0.575126812952701	-0.348389028209738	no	yes	-1.16320811116568	1.50668479359555	0	0.458625817490569	1.28036607170376	yes	no	no
2014	5	6	8	41	2014_5_6	-1.11340664929239	jo	1.43614480922593	1.48637446346681	0.0771855220214333	0.252931340880597	no	no	-1.16320811116568	2.10342258369656	0	0.530956549950161	-0.918381819960796	yes	no	no
2014	5	6	8	46	2014_5_6	0.0201955166265508	jo	1.20681824026637	1.02826882115293	0.424944682062482	0.548578588257817	no	no	0.555104110604244	2.49022930826609	0	0.212119472239519	-1.10409747222056	yes	no	no
2014	5	6	8	51	2014_5_6	0.850163332948916	jo	0.956918290812858	1.96470923072954	0.408758984518471	0.814052841205099	no	no	0.555104110604244	1.89300838771837	0	-0.000722419299869763	0.0371607064191202	yes	no	no
2014	5	6	8	56	2014_5_6	1.48270755066701	jo	1.69494798383383	1.45692451381215	0.569340320478614	0.0231460654927276	no	no	0.555104110604244	1.64612404870548	0	-0.118598164595266	0.872733879144823	yes	no	no
2014	5	6	9	30	2014_5_6	0.809927730374339	li	1.57773512026677	0.718936957586018	0.0991903844236364	1.42379736083112	no	no	0.555104110604244	-0.769013541490342	0	-0.738269690172586	-0.776449234440287	yes	no	no
2014	5	6	9	35	2014_5_6	0.568532780124936	li	0.286246643673547	1.19848768631008	-0.922293032655467	0.814052841205099	yes	no	0.555104110604244	-0.327548748082282	0	-0.662758309519834	0.832226537247229	yes	no	no
2014	5	6	9	40	2014_5_6	0.109700116913941	li	-0.862370922385894	0.8988599396929	0.101715698663155	0.345277068263742	no	no	0.555104110604244	0.757098375902431	0	-0.571781349175373	0.589201277118932	yes	no	no
2014	5	6	9	45	2014_5_6	0.0432809946653344	li	0.438881173705035	-0.493867895534607	0.927309786714048	0.252931340880597	no	yes	0.555104110604244	0.556548641580372	0	-0.627261012073971	0.127269794223355	yes	no	no
2014	5	6	9	50	2014_5_6	0.535355598469419	li	0.980025399698163	0.913109377211687	-0.266431589246527	0.548578588257817	yes	no	0.555104110604244	-0.502644651641605	0	-0.682085322963664	0.0604020969277659	no	no	yes
2014	5	6	9	55	2014_5_6	-0.821503928551902	li	-0.305069713521941	-0.52386456610088	-0.419898212759915	-0.0823513484977393	no	no	0.555104110604244	0.998650730940925	0	-0.325063123792846	0.555800026621251	no	no	yes
2014	5	6	10	0	2014_5_6	0.596176368433888	li	0.187675766576998	-0.55751106193302	-0.939087953985197	-0.472441299806773	no	no	0.555104110604244	0.952294995460171	0	-0.640389257217362	-0.81022332710352	yes	no	no
2014	5	6	10	5	2014_5_6	-0.487437975347899	li	-0.619584435410884	-0.532183863763797	-0.640999807462418	-1.55424961122856	yes	no	0.555104110604244	0.805291919741897	0	-0.447575843630556	0.617031562022249	yes	no	no
2014	5	6	10	10	2014_5_6	-1.51561509608635	li	-0.641908243430947	-1.35610624416375	-1.97083194061581	-1.55424961122856	no	no	0.555104110604244	0.807416017876213	0	-0.190213601166602	-0.473901191559548	yes	no	no
2014	5	6	10	15	2014_5_6	-2.43603077581102	li	-0.466028469986364	1.0417058036928	0.280191579402686	-0.0823513484977393	no	no	0.555104110604244	-0.644501868900186	0	-0.000207292949760277	-1.50902231554023	yes	no	no
2014	5	6	10	20	2014_5_6	-0.873876918201613	li	0.259589687459102	1.03889005239625	-0.458647142182124	0.463407097351137	yes	no	0.555104110604244	-0.135300092688221	0	-0.382282308124802	-2.43565420970433	yes	no	no
2014	5	6	10	25	2014_5_6	-0.578571870188974	li	-0.243757417982927	2.15423234882096	-0.624364751138766	-0.695677647452302	no	no	0.555104110604244	-0.258460239689063	0	-0.403633304067747	-0.862950028387732	yes	no	no
2014	5	6	10	30	2014_5_6	-1.23148527937268	li	0.444298938443909	1.93225152179296	0.00339781740397372	-1.10877898225107	yes	no	0.555104110604244	-0.195789910929896	0	-0.256690020671747	-0.565650577689517	yes	no	no
2014	5	6	10	35	2014_5_6	0.806194045372837	li	1.58953461562876	2.26245971935378	0.238890914884172	-1.2262243695463	no	no	-1.16320811116568	0.117747363359984	0	-0.606688433829143	-1.2229735703378	yes	no	no
2014	5	6	10	40	2014_5_6	0.460608471054756	li	1.04113512546594	1.86785497636685	1.30350591084143	-0.472441299806773	yes	no	-1.16320811116568	0.138201408340185	0	-0.614840899623539	0.828467636044906	yes	no	yes
2014	6	10	12	37	2014_6_10	1.50048330222427	mi	-1.90019593278868	-1.35610624416375	-0.398088773342958	0.814052841205099	no	no	0.555104110604244	-1.68299602865253	1	0.0250982506285604	1.89359826691149	no	yes	yes
2014	6	10	12	54	2014_6_10	-2.16626148572478	dr	-0.173260832218347	0.489493653948124	1.44847785576076	1.90976022056994	no	no	0.555104110604244	-1.9712023417762	1	-0.318118255388274	1.08828018990655	yes	no	no
2014	6	10	12	59	2014_6_10	0.614217689847945	dr	0.430780942636537	-0.0937001789313887	1.56240235969215	2.63131522865421	no	no	0.555104110604244	-1.09682241324518	1	-1.35847435451901	-2.1640629778658	yes	no	no
2014	6	10	13	4	2014_6_10	-0.13881237250202	dr	0.792865951047478	2.0165392534502	0.616967176401599	2.29856633373516	no	no	0.555104110604244	-0.933141703395466	1	-0.896842335292146	0.635194729168783	yes	no	no
2014	6	10	13	9	2014_6_10	-1.48356992967489	dr	1.00877382542532	1.31550983908909	0.520758337785296	1.76846273215224	no	no	0.555104110604244	-0.587747243001325	1	-0.452714482015308	-0.122921074819457	yes	no	no
2014	6	10	13	14	2014_6_10	0.475980094432037	dr	-0.000400739739572731	0.269025375442097	-0.435923127506692	1.05568812737459	no	yes	0.555104110604244	-0.390754881937024	1	-1.14554073852195	-1.47676072558174	yes	no	no
2014	6	10	13	19	2014_6_10	1.56694160015784	dr	-1.53883143228002	-0.483152141419091	-1.25951497018661	-0.269251053868045	no	no	0.555104110604244	0.860630104938387	1	-1.3948274401353	0.496023518044642	yes	no	yes
2014	6	10	13	24	2014_6_10	0.540158440288096	dr	-1.32211490278236	-0.529404036425812	-0.254529203531945	0.548578588257817	no	no	0.555104110604244	0.924438261990265	1	-1.04997942474068	1.59435305412253	yes	no	no
2014	6	10	13	29	2014_6_10	-0.103323740182869	dr	0.613528877512569	0.271785083382897	-0.916260047738309	-0.269251053868045	no	no	0.555104110604244	0.697036316971843	1	-0.759148701417592	0.560635305408703	yes	no	yes
2014	6	10	13	34	2014_6_10	-2.16626148572478	dr	-1.15163078546363	-1.35610624416375	-0.678676787604053	0.0231460654927276	no	yes	-0.411446514141337	-0.333677396747862	1	-0.204942493826237	-0.0871927628061014	yes	no	yes
2014	6	10	13	39	2014_6_10	1.18381175401661	dr	0.814997919252123	-0.560360125389987	-0.466965329505593	-0.269251053868045	no	no	-0.411446514141337	0.533505014786511	1	-1.2032880059137	-2.1640629778658	yes	no	no
2014	6	10	13	44	2014_6_10	0.165475433835805	dr	0.0497699074347083	-1.35610624416375	0.279775001556353	-0.348389028209738	no	yes	0.555104110604244	-0.687125832800767	1	-0.96532346524451	1.20863566266431	yes	no	no
2014	6	10	14	7	2014_6_10	1.63472236388567	ar	-1.60472730703697	-0.549006202036483	-1.3131754212247	0.548578588257817	no	no	-0.411446514141337	-0.48448672226339	1	0.0250982506285604	0.92563267741262	yes	no	yes
2014	6	26	8	15	2014_6_26	0.224942331498054	no	-2.36358253270381	-1.35610624416375	-1.26169021718472	-0.695677647452302	no	no	0.555104110604244	0.399080535928615	1	1.16182685703787	1.40434229215104	yes	yes	no
2014	6	26	8	20	2014_6_26	1.60847574200157	no	-1.73921702964887	-1.35610624416375	-0.910265860420094	-2.46393834229482	no	no	0.555104110604244	0.599418252571767	1	0.674731898189774	0.243290320535646	yes	no	no
2014	6	26	8	25	2014_6_26	0.269019101061558	no	-0.820730852253745	0.296327348916192	0.239761216455948	0.684636837051085	yes	no	0.555104110604244	0.0663205925294563	1	1.12146960864906	1.63616770523826	yes	no	no
2014	6	26	8	30	2014_6_26	0.237721450944733	no	0.943896747934689	-1.35610624416375	0.785358837141351	0.091013685518529	yes	yes	0.555104110604244	0.0241546338013043	1	1.08601502089373	0.287664771524444	no	no	yes
2014	6	26	8	35	2014_6_26	-1.33629366940241	no	0.578351918981054	-0.5266309480698	0.130520009455687	-0.472441299806773	yes	no	0.555104110604244	-0.114754756942849	1	1.67275405509187	0.256155746363862	yes	no	yes
2014	6	26	8	40	2014_6_26	-1.23148527937268	no	-1.13997636827274	-1.35610624416375	0.787052891978585	-0.192708687040905	no	no	0.555104110604244	-0.60698626776537	1	1.56302571069909	-1.3284898051401	yes	no	no
2014	6	26	8	45	2014_6_26	1.16790874676723	no	-0.207787597179435	-1.35610624416375	0.788019542742594	-0.269251053868045	yes	yes	0.555104110604244	0.242595460933108	1	0.785284877634115	-1.2229735703378	yes	no	yes
2014	6	26	8	50	2014_6_26	0.959304456835627	no	0.524727984396256	-0.0674456208519224	0.298747459282206	0.814052841205099	yes	yes	0.555104110604244	1.92535611118147	1	0.826208480006154	1.19262525122194	no	yes	yes
2014	6	26	8	55	2014_6_26	1.14633147039501	no	-2.1228521343897	0.52427892377838	-0.267180559086468	-0.695677647452302	no	no	0.555104110604244	0.774804470363581	1	0.861233294321619	0.982612109803163	yes	no	no
2014	6	26	9	0	2014_6_26	0.679294181082607	no	-2.10204149286692	0.00788524757274643	-0.581403556642721	-1.7818977211033	no	no	0.555104110604244	0.212074417117613	1	0.949770476675084	1.17090224832647	yes	no	no
2014	6	26	9	5	2014_6_26	-0.634347187110838	no	-1.45370766322302	-1.35610624416375	-1.97083194061581	-2.46393834229482	no	no	0.555104110604244	-0.191687768153239	1	1.3505291535839	0.70071072771888	yes	yes	no
2014	6	26	9	10	2014_6_26	-0.175514523899842	no	-2.36358253270381	-1.35610624416375	-0.677512399050812	-2.46393834229482	no	no	0.555104110604244	-0.149442717357839	1	1.13533018388278	-0.621802584554903	yes	no	no
2014	6	26	9	36	2014_6_26	-0.252912604629628	ap	-0.517640542617464	0.780637154370129	0.80358871868103	1.80440896893769	no	no	0.555104110604244	0.258782208181301	1	-0.445195511585568	-0.178830938953351	yes	no	no
2014	6	26	9	41	2014_6_26	-1.1590915590154	ap	-1.344066560405	-1.35610624416375	0.935387078392034	0.684636837051085	no	yes	0.555104110604244	-0.636385780471179	1	-0.346619994637006	-0.237791906064525	yes	no	no
2014	6	26	9	46	2014_6_26	1.12708887191122	ap	-0.730093721003426	-0.55751106193302	-0.671712175507233	1.05568812737459	no	no	0.555104110604244	1.19688720693173	1	-0.650890439758417	-1.15009092427041	yes	no	no
2014	6	26	9	51	2014_6_26	-0.475028202963221	ap	-0.128059621107369	0.917036255035281	1.35958045060919	1.05568812737459	no	no	0.555104110604244	1.51763680699095	1	-0.406278362414416	1.15152969104126	yes	yes	no
2014	6	26	9	56	2014_6_26	-0.175514523899842	ap	-0.495055769408321	0.273162444640984	-0.433233102794985	1.4841175187377	no	no	0.555104110604244	0.139492907665298	1	-0.39472570931176	-0.461407607253814	yes	no	no
2014	6	26	10	1	2014_6_26	0.614217689847945	ap	-0.955830389263741	-1.35610624416375	2.46727923950753	0.93753726314437	no	yes	0.555104110604244	-0.254022721893137	1	-0.764159533507249	-0.159871101659325	yes	no	yes
2014	6	26	10	6	2014_6_26	1.16523518783669	ap	1.23105314400043	-0.510132127629086	1.64068567171736	1.12423321375183	no	no	0.555104110604244	-0.276349861104799	1	-0.745427571431422	0.635194729168783	yes	no	no
2014	6	26	10	11	2014_6_26	-1.06958695872801	ap	-0.661313374597829	-1.35610624416375	0.0358935645422667	-1.95102242917759	no	no	0.555104110604244	0.451530750150598	1	-0.233890490076713	1.18993363586755	yes	no	no
2014	6	26	10	16	2014_6_26	0.369082549906187	ap	-0.400684970186483	-1.35610624416375	-1.31087679388058	-2.13801099043168	no	no	0.555104110604244	0.342424932036509	1	-0.528260655317688	-1.05998183646618	yes	no	no
2014	6	26	10	36	2014_6_26	-0.967277832587961	ni	-0.00375129137348995	-0.537763866958589	1.02964581205943	1.16901384563373	yes	no	0.555104110604244	0.131491887189622	0	-0.539632203508019	-0.681032914331014	yes	no	no
2014	6	26	10	41	2014_6_26	0.0806866384123706	ni	0.803666988179308	1.03606735290932	0.878634385103787	0.93753726314437	no	no	0.555104110604244	0.833252380484077	0	-0.687821779906051	-0.956981744840422	yes	no	no
2014	6	26	10	46	2014_6_26	-1.09127321863814	ni	1.02772956916012	0.262096835867377	1.65193843915949	0.98540736623696	no	no	0.555104110604244	1.24857900074223	0	-0.444407574228575	0.0980603672954673	yes	no	no
2014	6	26	10	51	2014_6_26	-0.415044254990617	ni	-0.306822830797778	1.40233550695849	1.11473164366941	1.58196460470361	no	no	0.555104110604244	0.86672541083432	0	-0.605161958875841	-1.08181455894205	yes	no	no
2014	6	26	10	56	2014_6_26	-1.69198347178624	ni	1.4210247400832	-0.55751106193302	0.0844070859918727	0.631054837582307	yes	no	0.555104110604244	0.842990090313887	0	-0.261466543271179	-0.401018545492154	yes	no	yes
2014	6	26	11	1	2014_6_26	-1.39280320889442	ni	0.0509045848449347	0.246704698733038	-0.285338787541871	-0.0823513484977393	no	no	0.555104110604244	0.992272022792693	0	-0.286547963098652	-1.68658183092607	no	no	yes
2014	6	26	11	6	2014_6_26	0.45543528824372	ni	1.47572832442373	0.505334240823183	-0.662506244716106	-1.35094318417383	no	no	0.555104110604244	1.09481457966096	0	-0.641958676819054	-1.38538099329705	no	no	yes
2014	6	26	11	11	2014_6_26	-1.65431527860517	ni	-0.961696710279272	-0.496562592626784	-1.27044232764465	0.548578588257817	no	no	0.555104110604244	0.262477723327278	0	-0.175113985902598	0.475339958330395	yes	no	yes
2014	6	26	11	16	2014_6_26	0.623125901601643	ni	-0.649766070197198	-1.35610624416375	-0.283812017477892	-0.0823513484977393	no	no	0.555104110604244	0.764202116476591	0	-0.792563566393543	-1.64865923794335	yes	no	no
2014	6	26	11	21	2014_6_26	-0.358235584005603	ni	0.0991236717870333	-0.546185242809939	-0.00901522570170318	-0.269251053868045	no	no	0.555104110604244	0.975583240035838	0	-0.514071556737999	0.64416310434185	yes	no	no
2014	6	26	11	26	2014_6_26	-1.25674370016907	ni	-0.798379962940775	-1.35610624416375	0.432402885782786	-0.603681041142149	no	no	0.555104110604244	0.369271247264726	0	-0.350697920644404	-0.343826205596841	yes	no	no
2014	6	26	11	31	2014_6_26	-0.13881237250202	ni	-1.59154741114468	-0.0637436810946372	0.992767832193852	-0.0823513484977393	no	no	0.555104110604244	0.085032425765177	0	-0.679384152819695	-1.24840257901479	yes	no	no
2014	7	23	12	50	2014_7_23	-0.147870935590891	ap	0.0539254380671955	1.04451464092151	-0.0147126329007503	-0.348389028209738	no	no	1.73644376307107	-0.727518077986715	1	-0.521587653714072	-1.57658700286716	no	no	yes
2014	7	23	12	55	2014_7_23	-1.36417662293829	ap	0.165592606834337	-1.35610624416375	1.12201829024552	1.85754048577961	no	no	1.73644376307107	0.681228460817661	1	-0.350337719320803	-0.132040816756009	yes	no	yes
2014	7	23	13	0	2014_7_23	-0.415044254990617	ap	2.1505444426946	1.02613268909121	1.3194842507227	0.814052841205099	no	no	1.73644376307107	-0.61711125918407	1	-0.505259206212619	-1.35656107187207	no	no	yes
2014	7	23	13	5	2014_7_23	-0.0194190657654152	ap	1.54521813660831	-0.0842542261091798	0.74019671384073	0.091013685518529	no	no	1.73644376307107	0.0559496075607327	1	-0.513223827302421	-0.401018545492154	no	no	yes
2014	7	23	13	10	2014_7_23	-0.804599116884778	ap	0.771840834288685	0.24951871832348	-0.0141413224840566	-0.0823513484977393	no	no	1.73644376307107	-0.0179133686584992	1	-0.351243154262794	-0.00272142110978888	yes	no	yes
2014	7	23	13	15	2014_7_23	0.69184910029405	ap	1.23000902551612	-0.563216302620771	0.264229255641184	-1.2262243695463	no	no	1.73644376307107	-0.469420534647501	1	-0.609735654074902	-0.793204345353579	no	no	yes
2014	7	23	13	20	2014_7_23	0.450237053602263	ap	0.0780217432032291	1.57131666356029	0.24366754871171	-0.192708687040905	no	no	1.73644376307107	-0.507956600406228	1	-0.618336233397135	0.713350439129985	yes	no	yes
2014	7	23	13	25	2014_7_23	-0.592246365377632	ap	-0.425759051346536	-0.493867895534607	0.366451327267579	-1.2262243695463	no	no	1.73644376307107	0.031095845471054	1	-0.417268995003064	0.47010661635434	yes	no	yes
2014	7	23	13	30	2014_7_23	-0.55173463846566	ap	-1.29124450102333	-1.35610624416375	0.261258777183748	0.548578588257817	no	no	1.73644376307107	0.197891396801437	1	-0.459159521297931	-0.579417426361841	yes	no	no
2014	7	23	13	35	2014_7_23	1.00687945219095	ap	0.0239675681230466	-1.35610624416375	-1.2926890379783	0.252931340880597	no	no	1.73644376307107	0.873633835542281	1	-0.667988400159742	-0.538632095264995	yes	no	no
2014	7	24	8	13	2014_7_24	1.71303693954761	th	1.22799293796523	0.239639213721316	0.429213817383541	0.548578588257817	yes	no	-2.12975873591126	-1.9697817138192	0	0.0102508383173325	-0.258182756403708	yes	no	yes
2014	7	24	8	18	2014_7_24	1.1436035569683	th	1.19345026288671	-0.534970462916847	-0.264188283914215	-0.695677647452302	no	no	-2.12975873591126	-1.95920145616242	0	0.984436174916679	1.74143507809216	yes	yes	no
2014	7	24	8	23	2014_7_24	-0.252912604629628	th	-2.12810858678285	-1.35610624416375	0.19247746711881	-0.0823513484977393	yes	no	-2.12975873591126	-1.43437860139345	0	1.37666863175877	1.16815591138178	yes	no	no
2014	7	24	8	28	2014_7_24	0.728656135502176	th	-0.947912104044805	1.30494642533559	-0.451315006708722	-2.13801099043168	yes	yes	-2.12975873591126	-1.43116765865403	0	0.711993258935897	-0.237791906064525	yes	no	yes
2014	7	24	8	33	2014_7_24	0.385811720019176	th	1.39410660874985	0.910746763525048	0.650035714284799	-0.695677647452302	yes	no	-2.12975873591126	-1.34246903374716	0	1.28348090139703	0.750406058134295	yes	no	no
2014	7	24	8	54	2014_7_24	0.771993275662521	jo	0.967148333286787	0.243883739506494	-0.66709784471882	0.888814786546422	no	no	-1.70018068046878	0.243584495615123	0	0.196238482932318	0.432745952324116	yes	no	no
2014	7	24	9	30	2014_7_24	0.768125043167617	ta	1.64597254265843	-0.55183413521135	0.279358237446725	-1.35094318417383	no	no	-1.16320811116568	0.791304118590261	0	1.18572176062421	0.359737006600629	yes	no	no
2014	7	24	9	35	2014_7_24	0.787328298690113	ta	2.03161407564425	0.257919478626129	1.0949594948718	-0.944286357951434	no	yes	-1.16320811116568	-0.369033904180116	0	1.17977104851214	0.790141527092794	yes	no	yes
2014	7	24	9	40	2014_7_24	1.20980414636687	ta	0.478489152683503	-0.563216302620771	0.0771855220214333	-0.348389028209738	no	yes	-1.16320811116568	-0.660888099185854	0	0.822872865384205	0.809474475706024	yes	no	no
2014	7	24	9	45	2014_7_24	0.864428437976795	ta	0.137657434523121	0.513173026962412	0.200677750939548	-0.695677647452302	no	yes	-0.411446514141337	0.189842887787219	0	0.900350679960889	1.23480359992129	yes	no	no
2014	7	24	9	50	2014_7_24	0.144897806459743	ta	-1.05491865532452	-0.560360125389987	-0.676349463259711	-0.192708687040905	no	no	-0.411446514141337	1.3242369983724	0	1.21169386610017	0.887095326460005	yes	no	no
2014	7	24	9	55	2014_7_24	1.05540447587691	ta	-1.05220940513715	0.235378879609957	0.180967158887388	-0.269251053868045	no	no	-0.411446514141337	0.901453938351933	0	0.728944615693568	0.162705198522184	yes	no	no
2014	7	24	10	0	2014_7_24	-0.233033641040411	ta	-1.33388779750913	-1.35610624416375	-1.97083194061581	-0.472441299806773	no	no	-0.411446514141337	0.579014764294996	0	1.45092533293537	1.07936115986288	yes	no	yes
2014	7	24	10	5	2014_7_24	-0.947936167761461	ta	-0.0162457946086569	0.256523629292907	-0.132100474669168	-0.0823513484977393	yes	no	-0.411446514141337	0.0432610489782103	0	1.6801560569196	-0.217778685852757	yes	no	no
2014	7	26	12	12	2014_7_26	0.968989635522833	ed	0.414707435318431	-1.35610624416375	-0.665947822468485	-0.348389028209738	no	no	0.555104110604244	-1.15024568377786	0	2.85250363436782	0.809474475706024	yes	no	no
2014	7	26	12	17	2014_7_26	1.6329924145093	ed	-0.551833991130454	-0.532183863763797	0.602048691075668	0.548578588257817	no	no	0.555104110604244	-1.82014796807388	0	1.19038586035362	0.992362699313903	yes	no	no
2014	7	26	12	22	2014_7_26	-0.512696396144292	ed	-0.0683225954998633	-1.35610624416375	0.193392180554001	0.888814786546422	yes	no	0.555104110604244	-1.08625601313041	0	4.43580503243742	1.6608499560787	no	no	yes
2014	7	26	12	42	2014_7_26	1.27699339900056	ni	1.21695988626085	-1.35610624416375	0.682512269025988	0.0231460654927276	no	no	0.555104110604244	-0.978090064717774	0	-0.72709943488233	1.1598747750275	yes	no	no
2014	7	26	12	47	2014_7_26	0.968989635522833	ni	0.621027666315805	-0.0381602227109775	-0.093998729255776	-1.95102242917759	no	no	0.555104110604244	-0.928789469055436	0	-0.589044031277102	1.30244662883411	yes	no	no
2014	7	26	12	52	2014_7_26	0.716526815987991	ni	0.4392987474198	-1.35610624416375	-0.651125237439474	-0.472441299806773	yes	no	0.555104110604244	-1.60419736711027	0	-0.592559069122671	0.992362699313903	yes	no	no
2014	7	26	14	39	2014_7_26	1.36938875513473	fi	0.486291282336673	1.74884985647387	2.04729593943844	0.684636837051085	no	no	-0.411446514141337	-0.00857812929684709	0	0.40864191176877	-1.12684953376177	yes	no	no
2014	7	26	14	44	2014_7_26	-0.314858637665153	fi	-0.220366676946155	-0.0600536830992488	-0.914757883165552	-0.603681041142149	no	no	0.555104110604244	0.304163603442061	0	1.04508687496824	1.3954659957925	yes	yes	no
2014	7	26	14	49	2014_7_26	1.1994825922685	fi	0.244426371445005	-1.35610624416375	-1.97083194061581	-0.472441299806773	no	no	0.555104110604244	-0.237616986184319	0	0.63586809073398	-0.300156304229528	yes	no	no
2014	7	26	14	54	2014_7_26	-0.821503928551902	fi	-1.33614269614238	-0.540564109205541	0.856456490988547	-0.603681041142149	no	no	0.555104110604244	-0.29509666451648	0	1.08594615656845	1.22441233710865	yes	no	no
2014	7	26	14	59	2014_7_26	0.748571982399442	fi	-1.04322013896989	-0.0861371868415723	2.3563777018708	-0.944286357951434	no	no	0.555104110604244	-0.604615256608769	0	0.581595503567203	-0.81022332710352	yes	no	no
2014	7	26	15	4	2014_7_26	-1.65431527860517	fi	-1.1303454932453	0.719868850416894	0.443304681587271	-1.7818977211033	no	no	0.555104110604244	0.114530673290863	0	1.33048959628663	0.770456410753034	yes	no	no
2014	7	26	15	9	2014_7_26	-0.262991865122538	fi	-1.34520259285635	1.18430057380643	1.15908189037919	1.16901384563373	no	no	0.555104110604244	1.1947214183916	0	0.867382675681766	-1.64865923794335	yes	no	no
2014	7	26	15	14	2014_7_26	-0.00339737496727526	fi	-1.12938641558362	0.720799984686163	0.846301643856204	-0.472441299806773	no	no	0.555104110604244	0.210504794610246	0	0.830168637984254	-0.247939238892572	yes	no	no
2014	7	26	15	19	2014_7_26	-0.450630940139772	fi	-0.647797044993781	-0.549006202036483	1.08745734948221	-0.269251053868045	no	no	0.555104110604244	0.13502681791981	0	0.979852416853301	0.0134084754348167	yes	no	no
2014	7	26	15	24	2014_7_26	-0.112086510115912	fi	1.21371430465554	0.250923136408592	-0.661361870213051	0.814052841205099	no	no	0.555104110604244	-0.215286997060621	0	0.995726945304051	-0.436845572555237	yes	no	no
2014	7	26	15	29	2014_7_26	1.15447386105963	fi	-0.640603325468995	0.901247206757551	0.751065988295855	1.27795058679287	no	no	0.555104110604244	-0.811927407764213	0	0.50073608027309	-0.0960147138876046	yes	no	no
2014	7	26	15	47	2014_7_26	-1.23148527937268	od	1.86942589572901	0.698240863024504	2.02032469461711	1.16901384563373	yes	no	0.555104110604244	-0.656361162419238	0	-0.607848827008798	-0.607488693093813	no	no	yes
2014	7	26	15	52	2014_7_26	1.20723304727969	od	0.0299391464038964	-0.0994054196191401	-1.97083194061581	0.157054836418411	yes	no	0.555104110604244	-0.98879110339623	0	-0.974316011763009	-1.2229735703378	no	no	yes
2014	7	26	15	57	2014_7_26	-2.00079100419385	od	0.603053384120721	1.76128570511391	1.48417492657084	1.05568812737459	yes	no	-0.411446514141337	-1.08859571547418	0	-0.321106632170537	1.23221513639365	no	yes	yes
2014	7	26	16	2	2014_7_26	-2.05316399384356	od	0.654586543036425	-0.563216302620771	-1.32475436410993	-0.0823513484977393	yes	no	-0.411446514141337	0.108675870378949	0	-0.200818686185454	-1.99747495779305	yes	no	no
2014	7	26	16	7	2014_7_26	0.095291399155137	od	0.486157168654587	0.235378879609957	0.0828643111585741	-0.472441299806773	yes	no	-0.411446514141337	1.17994137390549	0	-0.759388952855542	-2.05020165907726	yes	no	no
2014	7	26	16	12	2014_7_26	-0.147870935590891	od	0.423333500002871	-0.563216302620771	0.345331943714569	-0.603681041142149	yes	no	-0.411446514141337	0.862308372937902	0	-0.674812822578255	0.112763764259469	yes	no	no
2014	7	26	16	17	2014_7_26	-1.33629366940241	od	-1.13322708512571	-1.35610624416375	1.78573589322793	0.252931340880597	yes	yes	-0.411446514141337	0.00902694485278958	0	-0.581915820416476	-0.132040816756009	yes	no	yes
2014	7	26	16	22	2014_7_26	0.0356408673540926	od	1.32665733885648	-1.35610624416375	0.0844070859918727	-0.0823513484977393	yes	yes	-0.411446514141337	-0.426235480506611	0	-0.747266122736243	-1.3284898051401	yes	no	no
2014	7	26	16	27	2014_7_26	-0.592246365377632	od	0.67797552828551	-0.0674456208519224	0.524290821624786	0.252931340880597	yes	no	-0.411446514141337	-0.711550451134803	0	-0.584344568788082	0.0527103704632748	yes	no	no
2014	7	26	16	32	2014_7_26	1.59958229133114	od	0.556970686355948	1.02256358046518	-0.032599211098174	-0.79170575676413	yes	no	-0.411446514141337	-0.0421688077315423	0	-1.06085264203931	-0.579417426361841	yes	no	no
2014	7	26	16	37	2014_7_26	-1.48356992967489	od	0.978934554524805	-0.518351792122067	1.7261484906433	0.405023719877474	no	yes	-0.411446514141337	-0.637195111085348	0	-0.425388013546197	1.62721419084044	no	yes	yes
2014	7	26	16	42	2014_7_26	-0.947936167761461	od	0.153620938703002	-0.0655931534241808	1.4356657917533	0.252931340880597	no	yes	-0.411446514141337	0.363060106991942	0	-0.592677146481173	-1.47676072558174	yes	no	no
2014	7	26	16	47	2014_7_26	-1.4222141817	od	0.104571268480919	1.02256358046518	0.175391312255808	-0.472441299806773	yes	yes	-0.411446514141337	1.3074163414755	0	-0.449275537924822	-0.937509452147812	yes	no	no
2014	7	26	16	52	2014_7_26	0.978588209366479	od	-0.0777018357771258	-0.0899124324684104	-0.0221717111211427	-1.10877898225107	yes	no	-0.411446514141337	-0.780736654468025	0	-0.928880997803245	-1.41499059908754	yes	no	no
2014	7	26	16	57	2014_7_26	0.357783147090046	od	0.892087776769906	-0.0842542261091798	-0.934477427277256	0.548578588257817	no	no	-0.411446514141337	-0.87090965197364	0	-0.677810896440451	1.00202609907766	yes	no	no
2014	7	28	7	26	2014_7_28	0.530531170772306	lh	0.0899920258135944	-0.0842542261091798	0.19247746711881	2.23701713610415	yes	no	-1.70018068046878	-2.32295589534487	0	-1.46716218543378	0.0831541584689714	yes	no	no
2014	7	28	7	31	2014_7_28	-0.213516133252473	lh	-0.286930164325218	-0.543371223219497	-0.273948508338216	1.67667114653883	yes	no	-1.70018068046878	-1.96271372230202	0	1.51251282260906	0.550943016170744	yes	no	no
2014	7	28	7	45	2014_7_28	-1.20680756367874	hi	-1.35490017214079	-0.55751106193302	-1.32010551200096	-0.0823513484977393	no	yes	-1.70018068046878	-0.354521028666001	0	0.736995048319807	-0.681032914331014	no	no	yes
