# Supplementary material for: Vocal correlates of individual sooty mangabey travel speed and direction
Source: PeerJ. 2016 Jul 28;4:e2298. doi: 10.7717/peerj.2298 (PMC4987050; doi:10.7717/peerj.2298)
Supplement: Supplemental Information 5 [file peerj-04-2298-s005.csv]

year	month	day	hour	minute	dt	cp	focal	subgr.grunt	subgr.twit	subgr.other	subgr.size	focal.grunt	focal.other	asso	otherspec	sex	ac	act.fefo	act.trvl	act.soc
2014	5	4	8	10	2014_5_4	0	fi	0.650655601894801	0.62697895498559	-0.565446916631112	0.559329515323255	no	no	-1.62626748870051	1.02004529168121	0	0.298737272950796	yes	no	no
2014	5	4	8	15	2014_5_4	0	fi	0.788486407196341	1.49871289092375	1.45776208317694	-0.459793822648619	no	no	-1.62626748870051	0.98502703465813	0	0.70448915459783	yes	no	no
2014	5	4	8	20	2014_5_4	0	fi	1.11787311922643	2.11568357208659	1.06570328810083	0.168533021019703	yes	no	-1.62626748870051	1.01849674502391	0	0.326581448813831	yes	no	no
2014	5	4	8	25	2014_5_4	1	fi	1.35476373026439	2.60542361006236	0.291498289678136	-0.930762425986442	no	no	-1.62626748870051	1.1766389707387	0	-1.66199943266602	yes	no	no
2014	5	4	10	16	2014_5_4	0	he	0.393798195446319	0.535008499281438	-1.9600941077275	-0.0704284655830183	yes	no	0.583988806038534	-0.803077836894963	0	-1.19691611736352	yes	no	no
2014	5	4	10	21	2014_5_4	0	he	0.79844929134326	0.569029157260061	-1.9600941077275	1.17861231077491	yes	no	0.583988806038534	0.0871071117268585	0	-1.01466722809887	yes	no	no
2014	5	4	10	26	2014_5_4	0	he	-0.0579550425502366	-0.00610661658903523	-0.388101333398071	1.13391485916456	no	no	-0.363263891706771	-0.183716955066435	0	-1.18835803497096	yes	no	no
2014	5	4	10	31	2014_5_4	0	he	0.231534434661635	0.589385668408098	-0.873710144930842	0.416041300905406	yes	no	-0.363263891706771	-0.909971548254087	0	-1.14096290614158	yes	no	no
2014	5	4	10	36	2014_5_4	0	he	0.145443651282104	-0.517994456555424	0.214034463105097	0.356405629027702	no	no	-0.363263891706771	-0.818125453551836	0	-1.16643640426941	yes	no	no
2014	5	4	10	41	2014_5_4	0	he	0.978062780910894	1.59869040865407	-0.922771156089987	1.49313067706222	no	no	-0.363263891706771	-0.105885826440461	0	-1.13836318700025	yes	no	no
2014	5	4	11	21	2014_5_4	0	hi	-1.85440832974927	-1.30182416065508	-1.9600941077275	-0.682615507542938	no	no	-1.62626748870051	-0.258693687832812	0	-0.196406364991016	yes	no	no
2014	5	4	11	26	2014_5_4	0	hi	-0.0413932373224957	-1.30182416065508	-0.201472232957827	-0.77846524411027	no	no	-1.10001598995312	0.42591178884332	0	-0.157929513814431	yes	no	yes
2014	5	4	11	31	2014_5_4	0	hi	-1.46166426114878	-1.30182416065508	-1.9600941077275	-0.682615507542938	no	no	-1.10001598995312	0.13153738271487	0	-0.205369622527086	yes	no	no
2014	5	4	11	36	2014_5_4	0	hi	-1.10603096847349	-0.00970798022847029	-0.881209882860672	-0.77846524411027	no	no	-1.10001598995312	1.36617090225485	0	-0.165488697333066	yes	no	no
2014	5	4	11	41	2014_5_4	0	hi	-0.389027211988766	0.992404818450402	0.545461314142165	-0.0704284655830183	no	no	-1.10001598995312	1.63716728219396	0	-0.166436666346857	yes	no	yes
2014	5	4	11	46	2014_5_4	0	hi	0.741608623963332	0.322353915798671	-1.27313395213377	-1.53959266914489	no	no	-1.10001598995312	1.47754767624508	0	-0.171762006755142	yes	no	no
2014	5	4	11	51	2014_5_4	0	hi	-1.28532310173814	0.799975423534988	-1.15133803902157	0.416041300905406	no	no	-1.10001598995312	1.53889931612797	0	-0.183063172688043	yes	no	no
2014	5	4	11	56	2014_5_4	0	hi	-0.346036046874319	-1.30182416065508	-1.9600941077275	-0.459793822648619	no	no	0.583988806038534	1.10348270262513	0	-0.177071636629593	yes	yes	no
2014	5	4	12	1	2014_5_4	1	hi	-0.465771225091004	0.00106188429123693	-1.9600941077275	-0.930762425986442	no	no	0.583988806038534	-0.237171996652003	0	-0.854498426765366	yes	no	no
2014	5	4	12	6	2014_5_4	1	hi	0.0542869955515505	0.182249380761438	-0.0217770490341206	-0.459793822648619	yes	no	0.583988806038534	1.3765812819528	0	-0.719072910124852	yes	yes	no
2014	5	4	12	11	2014_5_4	0	hi	1.03164133411471	1.3806237196304	1.25622328425599	2.03625937295795	no	no	0.583988806038534	1.55159996130465	0	-0.275721747454584	no	yes	yes
2014	5	4	12	16	2014_5_4	0	hi	-0.214226953533362	-0.018761889498318	-0.0786029855919751	1.22260948506898	yes	no	0.583988806038534	0.665907675020905	0	-0.216186995666777	no	no	yes
2014	5	4	12	21	2014_5_4	0	hi	-0.205779426898728	-1.30182416065508	1.78343312380465	-0.459793822648619	no	no	0.583988806038534	1.08767554073735	0	-0.0926850498573575	yes	no	no
2014	5	4	12	26	2014_5_4	0	hi	-0.285883244781366	-0.498376143975163	-1.28923540026181	-2.12226970835542	no	no	0.583988806038534	0.345910098229834	0	-0.176925816172784	yes	no	no
2014	5	6	7	56	2014_5_6	0	jo	0.57288131321875	-0.501158008175149	-0.245746143990284	0.641652564558177	yes	no	-1.94201838794895	-1.69209504894735	0	1.65155067019874	yes	no	no
2014	5	6	8	1	2014_5_6	0	jo	-0.69692952150647	0.307465490685671	0.0432052261915284	-0.0704284655830183	no	no	-1.94201838794895	-1.6836182582984	0	1.7025004110151	yes	no	no
2014	5	6	8	6	2014_5_6	0	jo	-0.232962367427553	1.08583225069711	-0.239619848102682	-1.09494950432609	no	no	-2.04726868769843	-1.94011127000291	0	1.80969811563014	yes	no	no
2014	5	6	8	11	2014_5_6	1	jo	-0.0494403464475633	0.973663467597506	-0.38186888805511	-0.682615507542938	no	no	-2.04726868769843	-1.67052409711474	0	1.1783407777807	yes	no	yes
2014	5	6	8	16	2014_5_6	1	jo	0.4548306673667	1.25583913213663	0.0633551512075152	0.559329515323255	yes	no	-2.04726868769843	-2.09369402947415	0	1.09224505568879	yes	no	yes
2014	5	6	8	21	2014_5_6	0	jo	0.595839035695858	0.770508854258091	-0.616378082517033	0.10261454192311	no	no	-2.04726868769843	-2.30024806212957	0	1.73196910185114	yes	no	no
2014	5	6	8	26	2014_5_6	1	jo	1.63996872148867	1.0382997582202	-1.9600941077275	0.695135035166402	no	no	-1.10001598995312	-1.43187148155947	0	1.07471861267883	no	no	no
2014	5	6	8	31	2014_5_6	1	jo	0.90055100239132	-0.384802192955762	0.913680959810383	-1.53959266914489	no	no	-1.10001598995312	0.272878200511994	0	1.224603592237	no	no	no
2014	5	6	8	36	2014_5_6	1	jo	-0.224153396061636	1.19473116645748	-0.546241941858978	-0.335971978832618	no	yes	-1.10001598995312	1.52080928334806	0	1.07104639219958	yes	no	no
2014	5	6	8	41	2014_5_6	1	jo	1.45294846197148	1.50817593549355	0.114551795547531	0.264231434344241	no	no	-1.10001598995312	2.11620960974798	0	1.00698525017399	yes	no	no
2014	5	6	8	46	2014_5_6	0	jo	1.22155794122379	1.0553049993804	0.466832540154307	0.559329515323255	no	no	0.583988806038534	2.50214938745738	0	1.68633305636557	yes	no	no
2014	5	6	8	51	2014_5_6	0	jo	0.969408878421273	1.98104484130222	0.450436395241514	0.824310648376472	no	no	0.583988806038534	1.9062670134472	0	1.64357096915822	yes	no	no
2014	5	6	8	56	2014_5_6	1	jo	1.71408087944656	1.47906250610808	0.613105618951718	0.0348729863771063	no	no	0.583988806038534	1.6599360143556	0	1.11934997012493	yes	no	no
2014	5	6	9	1	2014_5_6	0	jo	1.91846123546269	0.708211620410896	0.713670478079052	-0.0704284655830183	yes	no	0.583988806038534	1.71126425870682	0	1.6894122500871	no	no	yes
2014	5	6	9	30	2014_5_6	0	li	1.59581309363282	0.749507825794853	0.136842766434114	1.43292256418277	no	no	0.583988806038534	-0.749788547013158	0	-0.809964672750555	yes	no	no
2014	5	6	9	35	2014_5_6	0	li	0.29270114941129	1.223578798451	-0.89792203668315	0.824310648376472	yes	no	0.583988806038534	-0.309313205163699	0	-0.766134900348347	yes	no	no
2014	5	6	9	40	2014_5_6	0	li	-0.866254038189781	0.927374854289527	0.139400914954368	0.356405629027702	no	no	0.583988806038534	0.772902907779173	0	-0.738770874265553	yes	no	no
2014	5	6	9	45	2014_5_6	0	li	0.446709398644255	-0.449438483578455	0.975729424740252	0.264231434344241	no	yes	0.583988806038534	0.572802663994446	0	-0.641465779769894	yes	no	no
2014	5	6	9	50	2014_5_6	1	li	0.992723952562932	0.941461465569022	-0.233533045130191	0.559329515323255	yes	no	0.583988806038534	-0.484016667655765	0	-1.33996682046789	no	no	yes
2014	5	6	9	55	2014_5_6	0	li	-0.303937087661966	-0.479092386575612	-0.38899505049391	-0.0704284655830183	no	no	0.583988806038534	1.01391387343001	0	-0.719848629661088	no	no	yes
2014	5	6	10	0	2014_5_6	0	li	0.193243128976035	-0.512354408818918	-0.914935326544303	-0.459793822648619	no	no	0.583988806038534	0.967662034693471	0	-0.717834170005409	yes	no	no
2014	5	6	10	5	2014_5_6	0	li	-0.621282459421007	-0.487316620840397	-0.612971420825463	-1.53959266914489	yes	no	0.583988806038534	0.820988435809047	0	-0.722351811263259	yes	no	no
2014	5	6	10	10	2014_5_6	0	li	-0.643807182946369	-1.30182416065508	-1.9600941077275	-1.53959266914489	no	no	0.583988806038534	0.823107773218973	0	-0.770368372738827	yes	no	no
2014	5	6	10	15	2014_5_6	0	li	-0.466344481825574	1.06858843948524	0.320197349342611	-0.0704284655830183	no	no	0.583988806038534	-0.625555941452464	0	-0.755662955297795	yes	no	no
2014	5	6	10	20	2014_5_6	0	li	0.265804279118444	1.0658048633671	-0.428247795721268	0.4743162309323	yes	no	0.583988806038534	-0.117495435164258	0	-0.766014426724067	yes	no	no
2014	5	6	10	25	2014_5_6	0	li	-0.242072978076345	2.16840230643105	-0.596120074544376	-0.682615507542938	no	no	0.583988806038534	-0.24037954429928	0	-0.713770280748843	yes	no	no
2014	5	6	10	30	2014_5_6	0	li	0.452175923565045	1.94895802186041	0.0398046989580539	-1.09494950432609	yes	no	0.583988806038534	-0.177849678053533	0	-0.700677423479278	yes	no	no
2014	5	6	10	35	2014_5_6	0	li	1.60771878510484	2.27539297862338	0.278359691212717	-1.21217673616444	no	no	-1.10001598995312	0.134984867617082	0	-0.611459602141615	yes	no	no
2014	5	6	10	40	2014_5_6	0	li	1.05438366923819	1.88529732634425	1.35681687247314	-0.459793822648619	yes	no	-1.10001598995312	0.155393069107638	0	-0.685334503091391	yes	no	yes
2014	5	6	10	45	2014_5_6	1	li	0.933619983852492	-0.0260575743333382	-0.407049368069405	0.559329515323255	no	yes	-1.10001598995312	0.966141055852747	0	-1.08854867085823	yes	no	yes
2014	6	10	12	37	2014_6_10	0	mi	-1.91341953101335	-1.30182416065508	-0.366902043493447	0.824310648376472	no	no	0.583988806038534	-1.66172253243759	1	-0.866634231844073	no	yes	yes
2014	6	10	12	42	2014_6_10	0	mi	-0.832608885387288	-0.479092386575612	0.0589144044387492	-0.0704284655830183	yes	no	0.583988806038534	-0.812696542319141	1	-0.40473884195484	yes	yes	no
2014	6	10	12	54	2014_6_10	0	dr	-0.170941919145808	0.522686337243543	1.503673750944	1.91798274522016	no	no	0.583988806038534	-1.94928289102541	1	0.771170694655663	yes	no	no
2014	6	10	12	59	2014_6_10	0	dr	0.438536265048702	-0.053843424969258	1.61907950781657	2.63819746088361	no	no	0.583988806038534	-1.07686270332993	1	0.763947359317348	yes	no	no
2014	6	10	13	4	2014_6_10	0	dr	0.803880058536117	2.03228260993067	0.661351721989948	2.30606664887841	no	no	0.583988806038534	-0.913548849763867	1	0.785751364982854	yes	no	no
2014	6	10	13	9	2014_6_10	0	dr	1.02173111570963	1.33926375619858	0.563891970530047	1.77694771766918	no	no	0.583988806038534	-0.568928519248874	1	0.808606363973181	yes	no	no
2014	6	10	13	14	2014_6_10	0	dr	0.00347392371368437	0.304737317524047	-0.405228322102309	1.06549709566462	no	yes	0.583988806038534	-0.372377675609288	1	1.21771311953318	yes	no	no
2014	6	10	13	19	2014_6_10	1	dr	-1.54880273003914	-0.438845176818598	-1.23952855320795	-0.256981003716239	no	no	0.583988806038534	0.876202591967638	1	0.239000166109157	yes	no	yes
2014	6	10	13	24	2014_6_10	1	dr	-1.33013573980505	-0.484568558182998	-0.221475903913163	0.559329515323255	no	no	0.583988806038534	0.93986773630052	1	0.193985198412096	yes	no	no
2014	6	10	13	29	2014_6_10	0	dr	0.62292894143321	0.307465490685671	-0.891810610549711	-0.256981003716239	no	no	0.583988806038534	0.712975465467417	1	0.9592192482472	yes	no	yes
2014	6	10	13	34	2014_6_10	0	dr	-1.1581172560133	-1.30182416065508	-0.651138279226153	0.0348729863771063	no	yes	-0.363263891706771	-0.315428117737376	1	1.00055336565183	yes	no	yes
2014	6	10	13	39	2014_6_10	0	dr	0.826211215677125	-0.515170916444289	-0.436674136593912	-0.256981003716239	no	no	-0.363263891706771	0.549810684699519	1	0.941989840326078	yes	no	no
2014	6	10	13	44	2014_6_10	1	dr	0.0540961094838496	-1.30182416065508	0.319775355127202	-0.335971978832618	no	yes	0.583988806038534	-0.66808437259903	1	0.182482976477879	yes	no	no
2014	6	10	13	49	2014_6_10	0	dr	-0.887192665099874	-1.30182416065508	0.219213400274277	0.264231434344241	no	no	0.583988806038534	-1.07745126594393	1	0.856610387666822	yes	no	no
2014	6	10	14	7	2014_6_10	0	ar	-1.61529167130884	-0.503946732713029	-1.29388670051139	0.559329515323255	no	no	-0.363263891706771	-0.465899435501412	1	-0.576867415914123	yes	no	yes
2014	6	10	14	12	2014_6_10	0	ar	-0.445585203955528	0.996116102474088	0.473312099224309	1.43292256418277	yes	no	-0.363263891706771	0.444802759335903	1	-1.26754532713955	yes	no	no
2014	6	26	8	15	2014_6_26	0	no	-2.38097663592417	-1.30182416065508	-1.24173208289242	-0.682615507542938	no	no	0.583988806038534	0.415687490365567	1	0.658039608732681	yes	yes	no
2014	6	26	8	20	2014_6_26	1	no	-1.75099180885317	-1.30182416065508	-0.885738486463823	-2.44759164835869	no	no	0.583988806038534	0.615576191664939	1	0.0700996257641061	yes	no	no
2014	6	26	8	25	2014_6_26	0	no	-0.824239205126337	0.33172731533874	0.279241308495498	0.695135035166402	yes	no	0.583988806038534	0.0836733592022938	1	0.614218588334974	yes	no	no
2014	6	26	8	30	2014_6_26	1	no	0.95627014093792	-1.30182416065508	0.831932820770982	0.10261454192311	yes	yes	0.583988806038534	0.0416019067047777	1	0.0797986384846135	no	no	yes
2014	6	26	8	35	2014_6_26	0	no	0.587435388331814	-0.481827157502212	0.168579741049647	-0.459793822648619	yes	no	0.583988806038534	-0.0969961475178036	1	0.652047213523012	yes	no	yes
2014	6	26	8	40	2014_6_26	0	no	-1.14635794842392	-1.30182416065508	0.833648901806475	-0.180580814759089	no	no	0.583988806038534	-0.588124423738499	1	0.635303638303946	yes	no	no
2014	6	26	8	45	2014_6_26	0	no	-0.205779426898728	-1.30182416065508	0.834628121019219	-0.256981003716239	yes	yes	0.583988806038534	0.259553144134084	1	0.682077870554704	yes	no	yes
2014	6	26	8	50	2014_6_26	1	no	0.533328835373685	-0.0278888738866095	0.338994493837726	0.824310648376472	yes	yes	0.583988806038534	1.93854223621291	1	0.324702869688942	no	yes	yes
2014	6	26	8	55	2014_6_26	1	no	-2.13807965072781	0.557074120880975	-0.234291753118994	-0.682615507542938	no	no	0.583988806038534	0.790569317710497	1	0.102768226644286	yes	no	no
2014	6	26	9	0	2014_6_26	0	no	-2.11708171228179	0.0465811997177711	-0.552600296130841	-1.76681792139565	no	no	0.583988806038534	0.229100506893302	1	0.743658303162174	yes	no	no
2014	6	26	9	5	2014_6_26	0	no	-1.46291284235858	-1.30182416065508	-1.9600941077275	-2.44759164835869	no	no	0.583988806038534	-0.173756729377119	1	0.584061351620117	yes	yes	no
2014	6	26	9	10	2014_6_26	0	no	-2.38097663592417	-1.30182416065508	-0.649958751226089	-2.44759164835869	no	no	0.583988806038534	-0.13160636208078	1	0.706762564474594	yes	no	no
2014	6	26	9	15	2014_6_26	0	no	-1.73004288263962	-0.460131964937846	-1.9600941077275	-2.44759164835869	no	no	0.583988806038534	0.529013834839483	1	0.616362210864248	yes	no	no
2014	6	26	9	36	2014_6_26	0	ap	-0.518421065961291	0.810502983450739	0.850399728277124	1.81282718412087	no	no	0.583988806038534	0.275703612153373	1	-0.759034177994153	yes	no	no
2014	6	26	9	41	2014_6_26	0	ap	-1.35228496355886	-1.30182416065508	0.9839117378284	0.695135035166402	no	yes	0.583988806038534	-0.617458043548423	1	-0.489861982716786	yes	no	no
2014	6	26	9	46	2014_6_26	0	ap	-0.73278633468817	-0.512354408818918	-0.644083112842972	1.06549709566462	no	no	0.583988806038534	1.21170604357113	1	-0.617356397093318	yes	no	no
2014	6	26	9	51	2014_6_26	0	ap	-0.125333894638016	0.945343471533826	1.41362049662653	1.06549709566462	no	no	0.583988806038534	1.53173675008224	1	-0.691496271313052	yes	yes	no
2014	6	26	9	56	2014_6_26	0	ap	-0.495633028545733	0.308827113038028	-0.40250332153485	1.49313067706222	no	no	0.583988806038534	0.156681673805503	1	-0.690567768710304	yes	no	no
2014	6	26	10	1	2014_6_26	1	ap	-0.960554645432023	-1.30182416065508	2.53572164877755	0.947565697318591	no	yes	0.583988806038534	-0.23595197227698	1	-1.3793592704329	yes	no	yes
2014	6	26	10	6	2014_6_26	0	ap	1.24601096043014	-0.465516866670584	1.69838066395943	1.13391485916456	no	no	0.583988806038534	-0.258229069847674	1	-0.754300051506645	yes	no	no
2014	6	26	10	11	2014_6_26	0	ap	-0.663386961365649	-1.30182416065508	0.0727229576664087	-1.93562847938871	no	no	0.583988806038534	0.468020148336212	1	-0.448818773127875	yes	no	no
2014	6	26	10	16	2014_6_26	0	ap	-0.400412886918064	-1.30182416065508	-1.29155818628256	-2.12226970835542	no	no	0.583988806038534	0.359158868231489	1	-0.636535282291426	yes	no	no
2014	6	26	10	21	2014_6_26	0	ap	-0.235832401832078	-0.498376143975163	0.68773050456692	-0.459793822648619	no	no	0.583988806038534	0.827808384365468	1	-0.529669412889329	yes	no	no
2014	6	26	10	36	2014_6_26	0	ni	9.32169299848353e-05	-0.492832862154466	1.07939602896288	1.17861231077491	yes	no	0.583988806038534	0.148698585953896	0	-0.799039957795628	yes	no	no
2014	6	26	10	41	2014_6_26	0	ni	0.814778305598758	1.06301441845453	0.926421142763517	0.947565697318591	no	no	0.583988806038534	0.848886228991155	0	-0.762632646218876	yes	no	no
2014	6	26	10	46	2014_6_26	0	ni	1.04085746218512	0.297887949358111	1.70977974052993	0.995346881429759	no	no	0.583988806038534	1.26328198097198	0	-0.777609934620957	yes	no	no
2014	6	26	10	51	2014_6_26	0	ni	-0.305705983090123	1.42509727985494	1.16558815144072	1.59079601152442	no	no	0.583988806038534	0.882284236502554	0	-0.80911783241943	yes	no	no
2014	6	26	10	56	2014_6_26	0	ni	1.43769231137127	-0.512354408818918	0.121867254707346	0.641652564558177	yes	no	0.583988806038534	0.858602113768748	0	-0.733369142681946	yes	no	yes
2014	6	26	11	1	2014_6_26	0	ni	0.0552409990534451	0.28267169592451	-0.252686075903343	-0.0704284655830183	no	no	0.583988806038534	1.00754946183002	0	-0.676514963684408	no	no	yes
2014	6	26	11	6	2014_6_26	1	ni	1.49288823099256	0.538345916048238	-0.634757486011132	-1.33666388490357	no	no	0.583988806038534	1.10986219087457	0	-1.25011983806688	no	no	yes
2014	6	26	11	11	2014_6_26	0	ni	-0.966473763660736	-0.452102388760919	-1.25059798879505	0.559329515323255	no	no	0.583988806038534	0.279390844570408	0	-0.723911353742394	yes	no	yes
2014	6	26	11	16	2014_6_26	0	ni	-0.651735730587565	-1.30182416065508	-0.251139454687331	-0.0704284655830183	no	no	0.583988806038534	0.779990726795628	0	-0.705974869193498	yes	no	no
2014	6	26	11	21	2014_6_26	0	ni	0.103894060441538	-0.501158008175149	0.0272302607532121	-0.256981003716239	no	no	0.583988806038534	0.990898083510299	0	-0.67427663317982	yes	no	no
2014	6	26	11	26	2014_6_26	0	ni	-0.801687156574937	-1.30182416065508	0.474387715867601	-0.590789785438143	no	no	0.583988806038534	0.385945013025186	0	-0.679136489099861	yes	no	no
2014	6	26	11	31	2014_6_26	0	ni	-1.60199315562549	-0.0242292356537157	1.04203855948571	-0.0704284655830183	no	no	0.583988806038534	0.102343253753807	0	-0.714353317047664	yes	no	no
2014	6	26	11	36	2014_6_26	0	ni	0.0340868705083529	0.265835247544235	-1.9600941077275	-0.180580814759089	no	no	0.583988806038534	1.18528948716968	0	-0.681046050986859	yes	no	yes
2014	7	23	12	50	2014_7_23	0	ap	0.0582890401215715	1.07136518054158	0.0214587755386417	-0.335971978832618	no	no	1.7417421032828	-0.70838608696451	1	-0.432183092780568	no	no	yes
2014	7	23	12	55	2014_7_23	0	ap	0.170961219575865	-1.30182416065508	1.17296953941399	1.86586000887621	no	no	1.7417421032828	0.69720303933652	1	-0.519419051373892	yes	no	yes
2014	7	23	13	0	2014_7_23	0	ap	2.17377773160322	1.05319327658744	1.37300296364696	0.824310648376472	no	no	1.7417421032828	-0.598226722093811	1	-0.507809019530047	no	no	yes
2014	7	23	13	5	2014_7_23	0	ap	1.56300345532527	-0.0445054096689718	0.786183496950186	0.10261454192311	no	no	1.7417421032828	0.0733256186403604	1	-0.416919024694048	no	no	yes
2014	7	23	13	10	2014_7_23	0	ap	0.782665714565114	0.285453560124496	0.0220375141661755	-0.0704284655830183	no	no	1.7417421032828	-0.000371809073001245	1	-0.406731616243276	yes	no	yes
2014	7	23	13	15	2014_7_23	0	ap	1.24495744482179	-0.517994456555424	0.304027482531073	-1.21217673616444	no	no	1.7417421032828	-0.450867015612964	1	-0.36473260532999	no	no	yes
2014	7	23	13	20	2014_7_23	0	ap	0.082602213334856	1.59214751348492	0.283198431107534	-0.180580814759089	no	no	1.7417421032828	-0.48931671079153	1	-0.418335077429036	yes	no	yes
2014	7	23	13	25	2014_7_23	1	ap	-0.425712636193594	-0.449438483578455	0.407578651401917	-1.21217673616444	no	no	1.7417421032828	0.0485275610915736	1	-1.05948906039278	yes	no	yes
2014	7	23	13	30	2014_7_23	0	ap	-1.29898750272498	-1.30182416065508	0.301018381742181	0.559329515323255	no	no	1.7417421032828	0.214949274868666	1	-0.450015258086426	yes	no	no
2014	7	23	13	35	2014_7_23	0	ap	0.0280615476931187	-1.30182416065508	-1.27313395213377	0.264231434344241	no	no	1.7417421032828	0.88917717741272	1	-0.357476325334063	yes	no	no
2014	7	23	13	40	2014_7_23	0	ap	0.634261650037029	-0.0151316224094394	-0.608448240720436	0.416041300905406	yes	no	1.7417421032828	0.0911441781454904	1	-0.430339296676955	yes	no	yes
2014	7	24	8	13	2014_7_24	0	th	1.24292321237158	0.27568694717706	0.471157183017926	0.559329515323255	yes	no	-2.04726868769843	-1.94786544711064	0	2.41524137081703	yes	no	yes
2014	7	24	8	18	2014_7_24	1	th	1.2080696513093	-0.49007137793232	-0.231260572213147	-0.682615507542938	no	no	-2.04726868769843	-1.93730890290188	0	1.12875877754424	yes	yes	no
2014	7	24	8	23	2014_7_24	0	th	-2.14338341148286	-1.30182416065508	0.231342773134643	-0.0704284655830183	yes	no	-2.04726868769843	-1.41366232945679	0	2.41595114901914	yes	no	no
2014	7	24	8	28	2014_7_24	0	th	-0.952565095208728	1.3288210490297	-0.420820327401461	-2.12226970835542	yes	yes	-2.04726868769843	-1.41045858337801	0	2.07424819550392	yes	no	yes
2014	7	24	8	33	2014_7_24	1	th	1.41053191536901	0.939125849123571	0.694850218901363	-0.682615507542938	yes	no	-2.04726868769843	-1.32195875799937	0	1.14046539553506	yes	no	no
2014	7	24	8	38	2014_7_24	1	th	0.331861723416855	-0.0242292356537157	0.0415064934252133	-0.590789785438143	yes	no	-2.04726868769843	-1.31938972314809	0	1.00162043783493	yes	no	no
2014	7	24	8	54	2014_7_24	0	jo	0.979730991842553	0.27988297138663	-0.639408786260712	0.898933722990568	no	no	-1.62626748870051	0.26053996210047	0	-1.64114533883643	yes	no	no
2014	7	24	8	59	2014_7_24	0	jo	0.770835267382066	-1.30182416065508	0.174505777497306	-0.0704284655830183	no	no	-1.62626748870051	-0.498135546560408	0	-1.27450164994203	yes	no	no
2014	7	24	9	30	2014_7_24	0	ta	1.66466465659528	-0.506742351508943	0.319353172226692	-1.33666388490357	no	no	-1.10001598995312	0.807031985405777	0	-0.533310803576721	yes	no	no
2014	7	24	9	35	2014_7_24	0	ta	2.05377698467996	0.293758326167339	1.14555892402921	-0.930762425986442	no	yes	-1.10001598995312	-0.350705380908462	0	-0.651210865794746	yes	no	yes
2014	7	24	9	40	2014_7_24	0	ta	0.486673851621386	-0.517994456555424	0.114551795547531	-0.335971978832618	no	yes	-1.10001598995312	-0.64190544540947	0	-0.619673161527306	yes	no	no
2014	7	24	9	45	2014_7_24	0	ta	0.14277462917077	0.546095129524267	0.239649677516445	-0.682615507542938	no	yes	-0.363263891706771	0.206918804914204	0	-0.667563953421351	yes	no	no
2014	7	24	9	50	2014_7_24	0	ta	-1.06053471136076	-0.515170916444289	-0.648780694877061	-0.180580814759089	no	no	-0.363263891706771	1.33877040692895	0	-0.657786122146037	yes	no	no
2014	7	24	9	55	2014_7_24	0	ta	-1.05780107777205	0.271475295280741	0.219682807214723	-0.256981003716239	no	no	-0.363263891706771	0.916934927245427	0	-0.630157861583628	yes	no	no
2014	7	24	10	0	2014_7_24	0	ta	-1.34201459123467	-1.30182416065508	-1.9600941077275	-0.459793822648619	no	no	-0.363263891706771	0.595218433565473	0	-0.712804611374079	yes	no	yes
2014	7	24	10	5	2014_7_24	0	ta	-0.0125137375244674	0.292378427000377	-0.0974553496883672	-0.0704284655830183	yes	no	-0.363263891706771	0.0606654988240847	0	-0.693859006157462	yes	no	no
2014	7	24	10	10	2014_7_24	1	ta	0.702530452326279	-1.30182416065508	-0.914935326544303	0.559329515323255	no	no	-0.363263891706771	0.0407181878491424	0	-1.72454770668107	yes	no	no
2014	7	26	12	12	2014_7_26	0	ed	0.422318095276868	-1.30182416065508	-0.638243811355049	-0.335971978832618	no	no	0.583988806038534	-1.13016623670784	0	-0.353928967302091	yes	no	no
2014	7	26	12	17	2014_7_26	0	ed	-0.552922257399669	-0.487316620840397	0.646239265661253	0.559329515323255	no	no	0.583988806038534	-1.79856707429915	0	-0.515499055086854	yes	no	no
2014	7	26	12	22	2014_7_26	0	ed	-0.065059232500302	-1.30182416065508	0.232269379726438	0.898933722990568	yes	no	0.583988806038534	-1.06631998560438	0	-0.49277899849931	no	no	yes
2014	7	26	12	27	2014_7_26	0	ed	-0.302675086141175	-1.30182416065508	1.09568079134382	0.824310648376472	no	no	0.583988806038534	-0.902595177679958	0	-0.525250932802918	no	no	yes
2014	7	26	12	42	2014_7_26	0	ni	1.23179086259242	-1.30182416065508	0.727749035671964	0.0348729863771063	no	no	0.583988806038534	-0.958396468678556	0	-1.27524322225852	yes	no	no
2014	7	26	12	47	2014_7_26	0	ni	0.630495219749891	0.00106188429123693	-0.0588582031934675	-1.93562847938871	no	no	0.583988806038534	-0.909206370052327	0	-0.805874445612421	yes	no	no
2014	7	26	12	52	2014_7_26	0	ni	0.447130730545519	-1.30182416065508	-0.62322850222444	-0.459793822648619	yes	no	0.583988806038534	-1.58310048171377	0	-1.36458254535231	yes	no	no
2014	7	26	12	57	2014_7_26	0	ni	-1.14392163388932	-1.30182416065508	0.884429070270833	1.06549709566462	no	no	-2.04726868769843	-1.94574368466261	0	-1.18351908975466	yes	no	no
2014	7	26	14	39	2014_7_26	0	fi	0.494546200872408	1.76765206055802	2.11027770172727	0.695135035166402	no	no	-0.363263891706771	0.00894250729031842	0	1.92853381008857	yes	no	no
2014	7	26	14	44	2014_7_26	0	fi	-0.21847171907819	-0.0205814027259513	-0.890288914746931	-0.590789785438143	no	no	0.583988806038534	0.320983294450964	0	2.01780850958431	yes	yes	no
2014	7	26	14	49	2014_7_26	1	fi	0.250504492422631	-1.30182416065508	-1.9600941077275	-0.459793822648619	no	no	0.583988806038534	-0.219583006614176	0	1.19586146981409	yes	no	no
2014	7	26	14	54	2014_7_26	1	fi	-1.34428978408018	-0.495601106442651	0.903954890395629	-0.590789785438143	no	no	0.583988806038534	-0.276933856196768	0	1.331712226842	yes	no	no
2014	7	26	14	59	2014_7_26	1	fi	-1.04873090771275	-0.0463668540843598	2.42337816298097	-0.930762425986442	no	no	0.583988806038534	-0.585758726710498	0	1.48436374805312	yes	no	no
2014	7	26	15	4	2014_7_26	1	fi	-1.13664039498925	0.750429070022591	0.485431257447071	-1.76681792139565	no	no	0.583988806038534	0.131775387090036	0	1.53941153549205	yes	no	no
2014	7	26	15	9	2014_7_26	1	fi	-1.35343122036502	1.20955380000781	1.21051504260464	1.17861231077491	no	no	0.583988806038534	1.20954510919577	0	1.12950961731215	yes	no	no
2014	7	26	15	14	2014_7_26	0	fi	-1.13567268557563	0.751349564356694	0.893668009357823	-0.459793822648619	no	no	0.583988806038534	0.227534402368477	0	2.06604889470183	yes	no	no
2014	7	26	15	19	2014_7_26	0	fi	-0.649748984048552	-0.503946732713029	1.13795923531453	-0.256981003716239	no	no	0.583988806038534	0.152225593871726	0	2.0197645668494	yes	no	no
2014	7	26	15	24	2014_7_26	0	fi	1.22851607057338	0.286841930129472	-0.633598232285084	0.824310648376472	no	no	0.583988806038534	-0.197303065518932	0	1.95996571054424	yes	no	no
2014	7	26	15	29	2014_7_26	0	fi	-0.642490520650678	0.929734842402443	0.797194094335845	1.28734670133446	no	no	0.583988806038534	-0.792606230777112	0	1.88492872004109	yes	no	no
2014	7	26	15	34	2014_7_26	0	fi	-0.958026237026102	-1.30182416065508	-1.24394076703699	-0.335971978832618	no	no	0.583988806038534	-0.00361949152716598	0	1.97132283585971	yes	no	no
2014	7	26	15	47	2014_7_26	0	od	1.89012910218658	0.729048222480171	2.08295577523221	1.17861231077491	yes	no	0.583988806038534	-0.637388654830514	0	0.501770936936333	no	no	yes
2014	7	26	15	52	2014_7_26	0	od	0.0340868705083529	-0.0594834727057636	-1.9600941077275	0.168533021019703	yes	no	0.583988806038534	-0.969073523203446	0	0.552723526774647	no	no	yes
2014	7	26	15	57	2014_7_26	0	od	0.612359168022192	1.77994580657375	1.53983495711833	1.06549709566462	yes	no	-0.363263891706771	-1.06865444399173	0	0.52004285514389	no	yes	yes
2014	7	26	16	2	2014_7_26	0	od	0.664356128214715	-0.517994456555424	-1.30561619347683	-0.0704284655830183	yes	no	-0.363263891706771	0.125933706501697	0	0.57788279814993	yes	no	no
2014	7	26	16	7	2014_7_26	0	od	0.494410880159775	0.271475295280741	0.120304420627085	-0.459793822648619	yes	no	-0.363263891706771	1.19479819110676	0	0.616511342866615	yes	no	no
2014	7	26	16	12	2014_7_26	1	od	0.431021795019953	-0.517994456555424	0.386184672411365	-0.590789785438143	yes	no	-0.363263891706771	0.877877098478326	0	0.0940802351680569	yes	no	no
2014	7	26	16	17	2014_7_26	1	od	-1.13954792135575	-1.30182416065508	1.84531683677826	0.264231434344241	yes	yes	-0.363263891706771	0.0265081233261559	0	0.141535171981038	yes	no	yes
2014	7	26	16	22	2014_7_26	0	od	1.34247559832086	-1.30182416065508	0.121867254707346	-0.0704284655830183	yes	yes	-0.363263891706771	-0.407778751793218	0	0.620190221183569	yes	no	no
2014	7	26	16	27	2014_7_26	0	od	0.687955615622998	-0.0278888738866095	0.567470383927239	0.264231434344241	yes	no	-0.363263891706771	-0.692454248228688	0	0.566872907363687	yes	no	no
2014	7	26	16	32	2014_7_26	0	od	0.56586172343203	1.04966495164389	0.00333963502452275	-0.77846524411027	yes	no	-0.363263891706771	-0.0245728846218092	0	0.623818041002754	yes	no	no
2014	7	26	16	37	2014_7_26	0	od	0.991623289722758	-0.4736426062591	1.78495467536396	0.416041300905406	no	yes	-0.363263891706771	-0.618265560216271	0	0.673909920194348	no	yes	yes
2014	7	26	16	42	2014_7_26	0	od	0.158881805770059	-0.0260575743333382	1.49069510374469	0.264231434344241	no	yes	-0.363263891706771	0.379747793732093	0	0.68794660987327	yes	no	no
2014	7	26	16	47	2014_7_26	0	od	0.109390685806582	1.04966495164389	0.214034463105097	-0.459793822648619	yes	yes	-0.363263891706771	1.32198745003764	0	0.625326984107632	yes	no	no
2014	7	26	16	52	2014_7_26	0	od	-0.0745228864581483	-0.0500989605313523	0.0139027139549588	-1.09494950432609	yes	no	-0.363263891706771	-0.761485385070212	0	0.614661107009415	yes	no	no
2014	7	26	16	57	2014_7_26	1	od	0.903994886170841	-0.0445054096689718	-0.910264853503388	0.559329515323255	no	no	-0.363263891706771	-0.851456278547923	0	0.037799543875479	yes	no	no
2014	7	26	17	2	2014_7_26	1	od	-1.46291284235858	-1.30182416065508	-0.230504295007108	0.0348729863771063	no	no	-0.363263891706771	-1.39774197617828	0	0.0208621925433222	yes	no	no
2014	7	28	7	26	2014_7_28	0	lh	0.0946802291499266	-0.0445054096689718	0.231342773134643	2.24463177922263	yes	no	-1.62626748870051	-2.30024806212957	0	-1.43874130889369	yes	no	no
2014	7	28	7	31	2014_7_28	0	lh	-0.285634281520483	-0.498376143975163	-0.2411476996355	1.68532663543406	yes	no	-1.62626748870051	-1.94081329702708	0	-1.20110631883752	yes	no	no
2014	7	28	7	36	2014_7_28	0	lh	-0.0804468973462744	-0.515170916444289	-0.262801340782195	0.356405629027702	yes	no	-1.62626748870051	-1.81667035753577	0	-0.980354606985829	yes	no	no
2014	7	28	7	45	2014_7_28	0	hi	-1.3632160783987	-0.512354408818918	-1.30090689672582	-0.0704284655830183	no	yes	-1.62626748870051	-0.33622503298774	0	-1.75043050955392	no	no	yes
2014	7	28	7	50	2014_7_28	0	hi	0.109390685806582	-0.517994456555424	-0.440443451145578	-1.53959266914489	yes	no	-1.62626748870051	-0.134018839259229	0	-2.41280968790067	no	no	no
