# Supplementary material for: Vocal correlates of individual sooty mangabey travel speed and direction
Source: PeerJ. 2016 Jul 28;4:e2298. doi: 10.7717/peerj.2298 (PMC4987050; doi:10.7717/peerj.2298)
Supplement: Supplemental Information 6 [file peerj-04-2298-s006.csv]

year	month	day	hour	minute	dt	cp	focal	subgr.grunt	subgr.twit	subgr.other	subgr.size	focal.grunt	focal.other	asso	otherspec	sex	ac	controlcp	act.fefo	act.trvl	act.soc
2014	5	4	8	10	2014_5_4	0	fi	0.641008222352701	0.594991783391738	-0.594085288536774	0.548578588257817	no	no	-1.70018068046878	1.00479592236118	0	2.32446179679321	-0.194805194805195	yes	no	no
2014	5	4	8	15	2014_5_4	0	fi	0.777609607641087	1.47680203616975	1.40315547222664	-0.472441299806773	no	no	-1.70018068046878	0.969699002889376	0	2.33562197892415	-0.194805194805195	yes	no	no
2014	5	4	8	20	2014_5_4	1	fi	1.10405826373404	2.10090424199626	1.01612881990546	0.157054836418411	yes	no	-1.70018068046878	1.00324389716205	0	1.12646966903027	-0.194805194805195	yes	no	no
2014	5	4	10	16	2014_5_4	0	he	0.386441926627426	0.50195824706932	-1.97083194061581	-0.0823513484977393	yes	no	0.555104110604244	-0.822422536531371	0	-2.08475759053574	-0.194805194805195	yes	no	no
2014	5	4	10	21	2014_5_4	0	he	0.787483625085586	0.536372147658745	-1.97083194061581	1.16901384563373	yes	no	0.555104110604244	0.0697620583842905	0	-1.91315323628493	-0.194805194805195	yes	no	no
2014	5	4	10	26	2014_5_4	0	he	-0.0612817733381726	-0.0454115838346778	-0.419015966678284	1.12423321375183	no	no	-0.411446514141337	-0.201670367764308	0	-2.26964068114802	-0.194805194805195	yes	no	no
2014	5	4	10	31	2014_5_4	0	he	0.225625522364252	0.55696395841785	-0.898391904740611	0.405023719877474	yes	no	-0.411446514141337	-0.929556366097486	0	-2.15769903146032	-0.194805194805195	yes	no	no
2014	5	4	10	36	2014_5_4	0	he	0.140302649553069	-0.563216302620771	0.175391312255808	0.345277068263742	no	no	-0.411446514141337	-0.837503955052592	0	-2.4231919555357	-0.194805194805195	yes	no	no
2014	5	4	11	21	2014_5_4	0	hi	-1.84171109826587	-1.35610624416375	-1.97083194061581	-0.695677647452302	no	no	-1.70018068046878	-0.276815522773762	0	-0.167833815598579	-0.194805194805195	yes	no	no
2014	5	4	11	26	2014_5_4	0	hi	-0.0448676957157112	-1.35610624416375	-0.234782283168954	-0.79170575676413	no	no	-1.16320811116568	0.409327801521897	0	-0.189896687662524	-0.194805194805195	yes	no	yes
2014	5	4	11	31	2014_5_4	0	hi	-1.45247021907888	-1.35610624416375	-1.97083194061581	-0.695677647452302	no	no	-1.16320811116568	0.114292134280095	0	-0.189744805676756	-0.194805194805195	yes	no	no
2014	5	4	11	36	2014_5_4	0	hi	-1.10000909598064	-0.0490545754062037	-0.905795382231033	-0.79170575676413	no	no	-1.16320811116568	1.35169904416487	0	-0.159450054135507	-0.194805194805195	yes	no	no
2014	5	4	11	41	2014_5_4	0	hi	-0.389400852935751	0.964641581052465	0.502564242074474	-0.0823513484977393	no	no	-1.16320811116568	1.62330417053093	0	-0.150860569911948	-0.194805194805195	yes	no	yes
2014	5	4	11	46	2014_5_4	0	hi	0.731149963769252	0.286845602850035	-1.2926890379783	-1.55424961122856	no	no	-1.16320811116568	1.46332600678577	0	-0.217964509865724	-0.194805194805195	yes	no	no
2014	5	4	11	51	2014_5_4	0	hi	-1.27770198344277	0.769987907062287	-1.1724563965729	0.405023719877474	no	no	-1.16320811116568	1.52481546250064	0	-0.082914688743649	-0.194805194805195	yes	no	no
2014	5	4	11	56	2014_5_4	1	hi	-0.346793159416532	-1.35610624416375	-1.97083194061581	-0.472441299806773	no	no	0.555104110604244	1.08842076099619	0	-1.01002640744079	-0.194805194805195	yes	yes	no
2014	5	4	12	1	2014_5_4	1	hi	-0.465460326573889	-0.0381602227109775	-1.97083194061581	-0.944286357951434	no	no	0.555104110604244	-0.255245486841591	0	-0.893155149965001	0.805194805194805	yes	no	no
2014	5	4	12	6	2014_5_4	0	hi	0.0499590908412998	0.145121608448499	-0.0573935181529065	-0.472441299806773	yes	no	0.555104110604244	1.36213280897759	0	0.125526728816134	0.805194805194805	yes	yes	no
2014	5	4	12	11	2014_5_4	0	hi	1.01859564689464	1.35734787969428	1.20420345880715	2.02825695665079	no	no	0.555104110604244	1.53754463747677	0	-0.249346629594118	-0.194805194805195	no	yes	yes
2014	5	4	12	16	2014_5_4	0	hi	-0.216159773762362	-0.0582131382345298	-0.113490083941547	1.21309289700967	yes	no	0.555104110604244	0.649862796886933	0	-0.247185434409004	-0.194805194805195	no	no	yes
2014	5	4	12	21	2014_5_4	0	hi	-0.207787597179435	-1.35610624416375	1.72464646846262	-0.472441299806773	no	no	0.555104110604244	1.07257809105726	0	-0.189509977780817	-0.194805194805195	yes	no	no
2014	5	6	7	56	2014_5_6	0	jo	0.563927662968864	-0.546185242809939	-0.278487930860727	0.631054837582307	yes	no	-2.02236422205064	-1.71343677175967	0	0.865915683669888	-0.194805194805195	yes	no	no
2014	5	6	8	1	2014_5_6	0	jo	-0.694556742590426	0.271785083382897	0.00675469827956574	-0.0823513484977393	no	no	-2.02236422205064	-1.70494093946883	0	0.963265591553452	-0.194805194805195	yes	no	no
2014	5	6	8	6	2014_5_6	1	jo	-0.234728071947218	1.05914893501615	-0.272440267045285	-1.10877898225107	no	no	-2.12975873591126	-1.96201011829573	0	0.320918759605797	-0.194805194805195	yes	no	no
2014	5	6	8	11	2014_5_6	1	jo	-0.0528430264238657	0.945683600123103	-0.412863515854186	-0.695677647452302	no	no	-2.12975873591126	-1.69181736452017	0	0.425165223388324	0.805194805194805	yes	no	yes
2014	5	6	8	16	2014_5_6	0	jo	0.446930002523514	1.23112091513053	0.0266459955069274	0.548578588257817	yes	no	-2.12975873591126	-2.11593787483331	0	1.15084449947848	0.805194805194805	yes	no	yes
2014	5	6	8	21	2014_5_6	1	jo	0.586680607686689	0.740180735594771	-0.64436274405927	0.091013685518529	no	no	-2.12975873591126	-2.32295589534487	0	0.333201706909161	-0.194805194805195	yes	no	no
2014	5	6	8	26	2014_5_6	1	jo	1.6214968897797	1.01106701749722	-1.97083194061581	0.684636837051085	no	no	-1.16320811116568	-1.45262865720223	0	0.503470014666679	0.805194805194805	no	no	no
2014	5	6	8	31	2014_5_6	1	jo	0.888674611664866	-0.428484478160486	0.86605772461246	-1.55424961122856	no	no	-1.16320811116568	0.255950449742073	0	0.294242266072547	0.805194805194805	no	no	no
2014	5	6	8	36	2014_5_6	1	jo	-0.225997674639319	1.16930660638243	-0.575126812952701	-0.348389028209738	no	yes	-1.16320811116568	1.50668479359555	0	0.299285342300569	0.805194805194805	yes	no	no
2014	5	6	8	41	2014_5_6	0	jo	1.43614480922593	1.48637446346681	0.0771855220214333	0.252931340880597	no	no	-1.16320811116568	2.10342258369656	0	0.974572892260209	0.805194805194805	yes	no	no
2014	5	6	8	46	2014_5_6	0	jo	1.20681824026637	1.02826882115293	0.424944682062482	0.548578588257817	no	no	0.555104110604244	2.49022930826609	0	0.886101772107731	-0.194805194805195	yes	no	no
2014	5	6	8	51	2014_5_6	1	jo	0.956918290812858	1.96470923072954	0.408758984518471	0.814052841205099	no	no	0.555104110604244	1.89300838771837	0	0.142543013590249	-0.194805194805195	yes	no	no
2014	5	6	8	56	2014_5_6	0	jo	1.69494798383383	1.45692451381215	0.569340320478614	0.0231460654927276	no	no	0.555104110604244	1.64612404870548	0	1.03640168923205	0.805194805194805	yes	no	no
2014	5	6	9	30	2014_5_6	0	li	1.57773512026677	0.718936957586018	0.0991903844236364	1.42379736083112	no	no	0.555104110604244	-0.769013541490342	0	-1.15897164601093	-0.194805194805195	yes	no	no
2014	5	6	9	35	2014_5_6	0	li	0.286246643673547	1.19848768631008	-0.922293032655467	0.814052841205099	yes	no	0.555104110604244	-0.327548748082282	0	-1.11630362336271	-0.194805194805195	yes	no	no
2014	5	6	9	40	2014_5_6	0	li	-0.862370922385894	0.8988599396929	0.101715698663155	0.345277068263742	no	no	0.555104110604244	0.757098375902431	0	-1.11607189435265	-0.194805194805195	yes	no	no
2014	5	6	9	45	2014_5_6	1	li	0.438881173705035	-0.493867895534607	0.927309786714048	0.252931340880597	no	yes	0.555104110604244	0.556548641580372	0	-1.83488283417026	-0.194805194805195	yes	no	no
2014	5	6	9	50	2014_5_6	0	li	0.980025399698163	0.913109377211687	-0.266431589246527	0.548578588257817	yes	no	0.555104110604244	-0.502644651641605	0	-1.05656212296032	0.805194805194805	no	no	yes
2014	5	6	9	55	2014_5_6	0	li	-0.305069713521941	-0.52386456610088	-0.419898212759915	-0.0823513484977393	no	no	0.555104110604244	0.998650730940925	0	-1.13675288624348	-0.194805194805195	no	no	yes
2014	5	6	10	0	2014_5_6	0	li	0.187675766576998	-0.55751106193302	-0.939087953985197	-0.472441299806773	no	no	0.555104110604244	0.952294995460171	0	-1.1408001083159	-0.194805194805195	yes	no	no
2014	5	6	10	5	2014_5_6	0	li	-0.619584435410884	-0.532183863763797	-0.640999807462418	-1.55424961122856	yes	no	0.555104110604244	0.805291919741897	0	-0.926431733857669	-0.194805194805195	yes	no	no
2014	5	6	10	10	2014_5_6	0	li	-0.641908243430947	-1.35610624416375	-1.97083194061581	-1.55424961122856	no	no	0.555104110604244	0.807416017876213	0	-1.21633296004579	-0.194805194805195	yes	no	no
2014	5	6	10	15	2014_5_6	0	li	-0.466028469986364	1.0417058036928	0.280191579402686	-0.0823513484977393	no	no	0.555104110604244	-0.644501868900186	0	-1.13563060924687	-0.194805194805195	yes	no	no
2014	5	6	10	20	2014_5_6	0	li	0.259589687459102	1.03889005239625	-0.458647142182124	0.463407097351137	yes	no	0.555104110604244	-0.135300092688221	0	-1.12520268805846	-0.194805194805195	yes	no	no
2014	5	6	10	25	2014_5_6	0	li	-0.243757417982927	2.15423234882096	-0.624364751138766	-0.695677647452302	no	no	0.555104110604244	-0.258460239689063	0	-1.06565537410713	-0.194805194805195	yes	no	no
2014	5	6	10	30	2014_5_6	0	li	0.444298938443909	1.93225152179296	0.00339781740397372	-1.10877898225107	yes	no	0.555104110604244	-0.195789910929896	0	-0.879670305513363	-0.194805194805195	yes	no	no
2014	5	6	10	35	2014_5_6	0	li	1.58953461562876	2.26245971935378	0.238890914884172	-1.2262243695463	no	no	-1.16320811116568	0.117747363359984	0	-1.02485320166387	-0.194805194805195	yes	no	no
2014	5	6	10	40	2014_5_6	1	li	1.04113512546594	1.86785497636685	1.30350591084143	-0.472441299806773	yes	no	-1.16320811116568	0.138201408340185	0	-1.62844418633609	-0.194805194805195	yes	no	yes
2014	6	10	12	37	2014_6_10	0	mi	-1.90019593278868	-1.35610624416375	-0.398088773342958	0.814052841205099	no	no	0.555104110604244	-1.68299602865253	1	0.455141458130571	-0.194805194805195	no	yes	yes
2014	6	10	12	54	2014_6_10	0	dr	-0.173260832218347	0.489493653948124	1.44847785576076	1.90976022056994	no	no	0.555104110604244	-1.9712023417762	1	0.284911588073378	-0.194805194805195	yes	no	no
2014	6	10	12	59	2014_6_10	0	dr	0.430780942636537	-0.0937001789313887	1.56240235969215	2.63131522865421	no	no	0.555104110604244	-1.09682241324518	1	0.268326476219892	-0.194805194805195	yes	no	no
2014	6	10	13	4	2014_6_10	0	dr	0.792865951047478	2.0165392534502	0.616967176401599	2.29856633373516	no	no	0.555104110604244	-0.933141703395466	1	0.405150307324541	-0.194805194805195	yes	no	no
2014	6	10	13	9	2014_6_10	0	dr	1.00877382542532	1.31550983908909	0.520758337785296	1.76846273215224	no	no	0.555104110604244	-0.587747243001325	1	0.42538844323588	-0.194805194805195	yes	no	no
2014	6	10	13	14	2014_6_10	1	dr	-0.000400739739572731	0.269025375442097	-0.435923127506692	1.05568812737459	no	yes	0.555104110604244	-0.390754881937024	1	-0.0758494760679024	-0.194805194805195	yes	no	no
2014	6	10	13	19	2014_6_10	1	dr	-1.53883143228002	-0.483152141419091	-1.25951497018661	-0.269251053868045	no	no	0.555104110604244	0.860630104938387	1	-0.214504141758584	0.805194805194805	yes	no	yes
2014	6	10	13	24	2014_6_10	0	dr	-1.32211490278236	-0.529404036425812	-0.254529203531945	0.548578588257817	no	no	0.555104110604244	0.924438261990265	1	0.644730532018289	0.805194805194805	yes	no	no
2014	6	10	13	29	2014_6_10	0	dr	0.613528877512569	0.271785083382897	-0.916260047738309	-0.269251053868045	no	no	0.555104110604244	0.697036316971843	1	0.555947982808919	-0.194805194805195	yes	no	yes
2014	6	10	13	34	2014_6_10	0	dr	-1.15163078546363	-1.35610624416375	-0.678676787604053	0.0231460654927276	no	yes	-0.411446514141337	-0.333677396747862	1	0.564768425200666	-0.194805194805195	yes	no	yes
2014	6	10	13	39	2014_6_10	1	dr	0.814997919252123	-0.560360125389987	-0.466965329505593	-0.269251053868045	no	no	-0.411446514141337	0.533505014786511	1	-0.503241302824255	-0.194805194805195	yes	no	no
2014	6	10	13	44	2014_6_10	0	dr	0.0497699074347083	-1.35610624416375	0.279775001556353	-0.348389028209738	no	yes	0.555104110604244	-0.687125832800767	1	0.564093757115988	0.805194805194805	yes	no	no
2014	6	10	14	7	2014_6_10	0	ar	-1.60472730703697	-0.549006202036483	-1.3131754212247	0.548578588257817	no	no	-0.411446514141337	-0.48448672226339	1	0.455141458130571	-0.194805194805195	yes	no	yes
2014	6	26	8	15	2014_6_26	1	no	-2.36358253270381	-1.35610624416375	-1.26169021718472	-0.695677647452302	no	no	0.555104110604244	0.399080535928615	1	-0.0282241230625422	-0.194805194805195	yes	yes	no
2014	6	26	8	20	2014_6_26	0	no	-1.73921702964887	-1.35610624416375	-0.910265860420094	-2.46393834229482	no	no	0.555104110604244	0.599418252571767	1	1.01210990679515	0.805194805194805	yes	no	no
2014	6	26	8	25	2014_6_26	1	no	-0.820730852253745	0.296327348916192	0.239761216455948	0.684636837051085	yes	no	0.555104110604244	0.0663205925294563	1	-0.144575193635134	-0.194805194805195	yes	no	no
2014	6	26	8	30	2014_6_26	0	no	0.943896747934689	-1.35610624416375	0.785358837141351	0.091013685518529	yes	yes	0.555104110604244	0.0241546338013043	1	1.04334288249749	0.805194805194805	no	no	yes
2014	6	26	8	35	2014_6_26	0	no	0.578351918981054	-0.5266309480698	0.130520009455687	-0.472441299806773	yes	no	0.555104110604244	-0.114754756942849	1	0.971701363260228	-0.194805194805195	yes	no	yes
2014	6	26	8	40	2014_6_26	0	no	-1.13997636827274	-1.35610624416375	0.787052891978585	-0.192708687040905	no	no	0.555104110604244	-0.60698626776537	1	0.822827551901238	-0.194805194805195	yes	no	no
2014	6	26	8	45	2014_6_26	1	no	-0.207787597179435	-1.35610624416375	0.788019542742594	-0.269251053868045	yes	yes	0.555104110604244	0.242595460933108	1	0.0524346320989151	-0.194805194805195	yes	no	yes
2014	6	26	8	50	2014_6_26	1	no	0.524727984396256	-0.0674456208519224	0.298747459282206	0.814052841205099	yes	yes	0.555104110604244	1.92535611118147	1	0.385411014339116	0.805194805194805	no	yes	yes
2014	6	26	8	55	2014_6_26	0	no	-2.1228521343897	0.52427892377838	-0.267180559086468	-0.695677647452302	no	no	0.555104110604244	0.774804470363581	1	1.20078273909213	0.805194805194805	yes	no	no
2014	6	26	9	0	2014_6_26	0	no	-2.10204149286692	0.00788524757274643	-0.581403556642721	-1.7818977211033	no	no	0.555104110604244	0.212074417117613	1	0.984190935501193	-0.194805194805195	yes	no	no
2014	6	26	9	5	2014_6_26	0	no	-1.45370766322302	-1.35610624416375	-1.97083194061581	-2.46393834229482	no	no	0.555104110604244	-0.191687768153239	1	0.756081570194799	-0.194805194805195	yes	yes	no
2014	6	26	9	10	2014_6_26	0	no	-2.36358253270381	-1.35610624416375	-0.677512399050812	-2.46393834229482	no	no	0.555104110604244	-0.149442717357839	1	0.915941300076681	-0.194805194805195	yes	no	no
2014	6	26	9	36	2014_6_26	0	ap	-0.517640542617464	0.780637154370129	0.80358871868103	1.80440896893769	no	no	0.555104110604244	0.258782208181301	1	-0.487779547696482	-0.194805194805195	yes	no	no
2014	6	26	9	41	2014_6_26	0	ap	-1.344066560405	-1.35610624416375	0.935387078392034	0.684636837051085	no	yes	0.555104110604244	-0.636385780471179	1	-0.434244169607792	-0.194805194805195	yes	no	no
2014	6	26	9	46	2014_6_26	0	ap	-0.730093721003426	-0.55751106193302	-0.671712175507233	1.05568812737459	no	no	0.555104110604244	1.19688720693173	1	-0.380006741903894	-0.194805194805195	yes	no	no
2014	6	26	9	51	2014_6_26	0	ap	-0.128059621107369	0.917036255035281	1.35958045060919	1.05568812737459	no	no	0.555104110604244	1.51763680699095	1	-0.465437103624408	-0.194805194805195	yes	yes	no
2014	6	26	9	56	2014_6_26	1	ap	-0.495055769408321	0.273162444640984	-0.433233102794985	1.4841175187377	no	no	0.555104110604244	0.139492907665298	1	-0.952515142956967	-0.194805194805195	yes	no	no
2014	6	26	10	1	2014_6_26	0	ap	-0.955830389263741	-1.35610624416375	2.46727923950753	0.93753726314437	no	yes	0.555104110604244	-0.254022721893137	1	-0.451169421144677	0.805194805194805	yes	no	yes
2014	6	26	10	6	2014_6_26	0	ap	1.23105314400043	-0.510132127629086	1.64068567171736	1.12423321375183	no	no	0.555104110604244	-0.276349861104799	1	-0.512657917749072	-0.194805194805195	yes	no	no
2014	6	26	10	11	2014_6_26	0	ap	-0.661313374597829	-1.35610624416375	0.0358935645422667	-1.95102242917759	no	no	0.555104110604244	0.451530750150598	1	-0.385457947361944	-0.194805194805195	yes	no	no
2014	6	26	10	16	2014_6_26	0	ap	-0.400684970186483	-1.35610624416375	-1.31087679388058	-2.13801099043168	no	no	0.555104110604244	0.342424932036509	1	-0.479483039505135	-0.194805194805195	yes	no	no
2014	6	26	10	36	2014_6_26	0	ni	-0.00375129137348995	-0.537763866958589	1.02964581205943	1.16901384563373	yes	no	0.555104110604244	0.131491887189622	0	-0.594107280795864	-0.194805194805195	yes	no	no
2014	6	26	10	41	2014_6_26	0	ni	0.803666988179308	1.03606735290932	0.878634385103787	0.93753726314437	no	no	0.555104110604244	0.833252380484077	0	-0.506837080393617	-0.194805194805195	yes	no	no
2014	6	26	10	46	2014_6_26	0	ni	1.02772956916012	0.262096835867377	1.65193843915949	0.98540736623696	no	no	0.555104110604244	1.24857900074223	0	-0.558141844852155	-0.194805194805195	yes	no	no
2014	6	26	10	51	2014_6_26	0	ni	-0.306822830797778	1.40233550695849	1.11473164366941	1.58196460470361	no	no	0.555104110604244	0.86672541083432	0	-0.55027173735943	-0.194805194805195	yes	no	no
2014	6	26	10	56	2014_6_26	0	ni	1.4210247400832	-0.55751106193302	0.0844070859918727	0.631054837582307	yes	no	0.555104110604244	0.842990090313887	0	-0.525558464365461	-0.194805194805195	yes	no	yes
2014	6	26	11	1	2014_6_26	1	ni	0.0509045848449347	0.246704698733038	-0.285338787541871	-0.0823513484977393	no	no	0.555104110604244	0.992272022792693	0	-1.16556678082048	-0.194805194805195	no	no	yes
2014	6	26	11	6	2014_6_26	0	ni	1.47572832442373	0.505334240823183	-0.662506244716106	-1.35094318417383	no	no	0.555104110604244	1.09481457966096	0	-0.37204611002343	0.805194805194805	no	no	yes
2014	6	26	11	11	2014_6_26	0	ni	-0.961696710279272	-0.496562592626784	-1.27044232764465	0.548578588257817	no	no	0.555104110604244	0.262477723327278	0	-0.439252377896364	-0.194805194805195	yes	no	yes
2014	6	26	11	16	2014_6_26	0	ni	-0.649766070197198	-1.35610624416375	-0.283812017477892	-0.0823513484977393	no	no	0.555104110604244	0.764202116476591	0	-0.504245319359462	-0.194805194805195	yes	no	no
2014	6	26	11	21	2014_6_26	0	ni	0.0991236717870333	-0.546185242809939	-0.00901522570170318	-0.269251053868045	no	no	0.555104110604244	0.975583240035838	0	-0.478613639793646	-0.194805194805195	yes	no	no
2014	6	26	11	26	2014_6_26	0	ni	-0.798379962940775	-1.35610624416375	0.432402885782786	-0.603681041142149	no	no	0.555104110604244	0.369271247264726	0	-0.500420773863238	-0.194805194805195	yes	no	no
2014	6	26	11	31	2014_6_26	0	ni	-1.59154741114468	-0.0637436810946372	0.992767832193852	-0.0823513484977393	no	no	0.555104110604244	0.085032425765177	0	-0.501704896626651	-0.194805194805195	yes	no	no
2014	7	23	12	50	2014_7_23	0	ap	0.0539254380671955	1.04451464092151	-0.0147126329007503	-0.348389028209738	no	no	1.73644376307107	-0.727518077986715	1	-0.43293502270535	-0.194805194805195	no	no	yes
2014	7	23	12	55	2014_7_23	0	ap	0.165592606834337	-1.35610624416375	1.12201829024552	1.85754048577961	no	no	1.73644376307107	0.681228460817661	1	-0.530160520242769	-0.194805194805195	yes	no	yes
2014	7	23	13	0	2014_7_23	0	ap	2.1505444426946	1.02613268909121	1.3194842507227	0.814052841205099	no	no	1.73644376307107	-0.61711125918407	1	-0.493870696934612	-0.194805194805195	no	no	yes
2014	7	23	13	5	2014_7_23	0	ap	1.54521813660831	-0.0842542261091798	0.74019671384073	0.091013685518529	no	no	1.73644376307107	0.0559496075607327	1	-0.458961383930856	-0.194805194805195	no	no	yes
2014	7	23	13	10	2014_7_23	0	ap	0.771840834288685	0.24951871832348	-0.0141413224840566	-0.0823513484977393	no	no	1.73644376307107	-0.0179133686584992	1	-0.431780446903151	-0.194805194805195	yes	no	yes
2014	7	23	13	15	2014_7_23	0	ap	1.23000902551612	-0.563216302620771	0.264229255641184	-1.2262243695463	no	no	1.73644376307107	-0.469420534647501	1	-0.458293155174121	-0.194805194805195	no	no	yes
2014	7	23	13	20	2014_7_23	1	ap	0.0780217432032291	1.57131666356029	0.24366754871171	-0.192708687040905	no	no	1.73644376307107	-0.507956600406228	1	-0.976317554229061	-0.194805194805195	yes	no	yes
2014	7	23	13	25	2014_7_23	0	ap	-0.425759051346536	-0.493867895534607	0.366451327267579	-1.2262243695463	no	no	1.73644376307107	0.031095845471054	1	-0.311708100315643	0.805194805194805	yes	no	yes
2014	7	23	13	30	2014_7_23	0	ap	-1.29124450102333	-1.35610624416375	0.261258777183748	0.548578588257817	no	no	1.73644376307107	0.197891396801437	1	-0.485767119438943	-0.194805194805195	yes	no	no
2014	7	23	13	35	2014_7_23	0	ap	0.0239675681230466	-1.35610624416375	-1.2926890379783	0.252931340880597	no	no	1.73644376307107	0.873633835542281	1	-0.397680552832463	-0.194805194805195	yes	no	no
2014	7	24	8	13	2014_7_24	1	th	1.22799293796523	0.239639213721316	0.429213817383541	0.548578588257817	yes	no	-2.12975873591126	-1.9697817138192	0	-0.340770062556876	-0.194805194805195	yes	no	yes
2014	7	24	8	18	2014_7_24	0	th	1.19345026288671	-0.534970462916847	-0.264188283914215	-0.695677647452302	no	no	-2.12975873591126	-1.95920145616242	0	2.73461667542882	0.805194805194805	yes	yes	no
2014	7	24	8	23	2014_7_24	0	th	-2.12810858678285	-1.35610624416375	0.19247746711881	-0.0823513484977393	yes	no	-2.12975873591126	-1.43437860139345	0	2.14501966404838	-0.194805194805195	yes	no	no
2014	7	24	8	28	2014_7_24	1	th	-0.947912104044805	1.30494642533559	-0.451315006708722	-2.13801099043168	yes	yes	-2.12975873591126	-1.43116765865403	0	0.520699226073444	-0.194805194805195	yes	no	yes
2014	7	24	8	33	2014_7_24	1	th	1.39410660874985	0.910746763525048	0.650035714284799	-0.695677647452302	yes	no	-2.12975873591126	-1.34246903374716	0	0.876170406973669	0.805194805194805	yes	no	no
2014	7	24	8	54	2014_7_24	0	jo	0.967148333286787	0.243883739506494	-0.66709784471882	0.888814786546422	no	no	-1.70018068046878	0.243584495615123	0	0.796486618508773	-0.194805194805195	yes	no	no
2014	7	24	9	30	2014_7_24	0	ta	1.64597254265843	-0.55183413521135	0.279358237446725	-1.35094318417383	no	no	-1.16320811116568	0.791304118590261	0	-0.389084000465072	-0.194805194805195	yes	no	no
2014	7	24	9	35	2014_7_24	0	ta	2.03161407564425	0.257919478626129	1.0949594948718	-0.944286357951434	no	yes	-1.16320811116568	-0.369033904180116	0	-0.365283715025559	-0.194805194805195	yes	no	yes
2014	7	24	9	40	2014_7_24	0	ta	0.478489152683503	-0.563216302620771	0.0771855220214333	-0.348389028209738	no	yes	-1.16320811116568	-0.660888099185854	0	-0.317465541757722	-0.194805194805195	yes	no	no
2014	7	24	9	45	2014_7_24	0	ta	0.137657434523121	0.513173026962412	0.200677750939548	-0.695677647452302	no	yes	-0.411446514141337	0.189842887787219	0	-0.337354679141407	-0.194805194805195	yes	no	no
2014	7	24	9	50	2014_7_24	0	ta	-1.05491865532452	-0.560360125389987	-0.676349463259711	-0.192708687040905	no	no	-0.411446514141337	1.3242369983724	0	-0.368854809945756	-0.194805194805195	yes	no	no
2014	7	24	9	55	2014_7_24	0	ta	-1.05220940513715	0.235378879609957	0.180967158887388	-0.269251053868045	no	no	-0.411446514141337	0.901453938351933	0	-0.335153007984559	-0.194805194805195	yes	no	no
2014	7	24	10	0	2014_7_24	0	ta	-1.33388779750913	-1.35610624416375	-1.97083194061581	-0.472441299806773	no	no	-0.411446514141337	0.579014764294996	0	-0.413915094605754	-0.194805194805195	yes	no	yes
2014	7	24	10	5	2014_7_24	1	ta	-0.0162457946086569	0.256523629292907	-0.132100474669168	-0.0823513484977393	yes	no	-0.411446514141337	0.0432610489782103	0	-1.68698828511331	-0.194805194805195	yes	no	no
2014	7	26	12	12	2014_7_26	0	ed	0.414707435318431	-1.35610624416375	-0.665947822468485	-0.348389028209738	no	no	0.555104110604244	-1.15024568377786	0	-0.261429781768992	-0.194805194805195	yes	no	no
2014	7	26	12	17	2014_7_26	0	ed	-0.551833991130454	-0.532183863763797	0.602048691075668	0.548578588257817	no	no	0.555104110604244	-1.82014796807388	0	-0.432692431399531	-0.194805194805195	yes	no	no
2014	7	26	12	22	2014_7_26	0	ed	-0.0683225954998633	-1.35610624416375	0.193392180554001	0.888814786546422	yes	no	0.555104110604244	-1.08625601313041	0	-0.580435711117825	-0.194805194805195	no	no	yes
2014	7	26	12	42	2014_7_26	0	ni	1.21695988626085	-1.35610624416375	0.682512269025988	0.0231460654927276	no	no	0.555104110604244	-0.978090064717774	0	-0.566572116212068	-0.194805194805195	yes	no	no
2014	7	26	12	47	2014_7_26	0	ni	0.621027666315805	-0.0381602227109775	-0.093998729255776	-1.95102242917759	no	no	0.555104110604244	-0.928789469055436	0	-0.50387315217743	-0.194805194805195	yes	no	no
2014	7	26	12	52	2014_7_26	0	ni	0.4392987474198	-1.35610624416375	-0.651125237439474	-0.472441299806773	yes	no	0.555104110604244	-1.60419736711027	0	-0.51419650113889	-0.194805194805195	yes	no	no
2014	7	26	14	39	2014_7_26	0	fi	0.486291282336673	1.74884985647387	2.04729593943844	0.684636837051085	no	no	-0.411446514141337	-0.00857812929684709	0	2.27283757995655	-0.194805194805195	yes	no	no
2014	7	26	14	44	2014_7_26	1	fi	-0.220366676946155	-0.0600536830992488	-0.914757883165552	-0.603681041142149	no	no	0.555104110604244	0.304163603442061	0	1.47976529004554	-0.194805194805195	yes	yes	no
2014	7	26	14	49	2014_7_26	1	fi	0.244426371445005	-1.35610624416375	-1.97083194061581	-0.472441299806773	no	no	0.555104110604244	-0.237616986184319	0	1.53832433165986	0.805194805194805	yes	no	no
2014	7	26	14	54	2014_7_26	1	fi	-1.33614269614238	-0.540564109205541	0.856456490988547	-0.603681041142149	no	no	0.555104110604244	-0.29509666451648	0	1.63690859688878	0.805194805194805	yes	no	no
2014	7	26	14	59	2014_7_26	1	fi	-1.04322013896989	-0.0861371868415723	2.3563777018708	-0.944286357951434	no	no	0.555104110604244	-0.604615256608769	0	1.78513519306325	0.805194805194805	yes	no	no
2014	7	26	15	4	2014_7_26	1	fi	-1.1303454932453	0.719868850416894	0.443304681587271	-1.7818977211033	no	no	0.555104110604244	0.114530673290863	0	1.87357544628027	0.805194805194805	yes	no	no
2014	7	26	15	9	2014_7_26	0	fi	-1.34520259285635	1.18430057380643	1.15908189037919	1.16901384563373	no	no	0.555104110604244	1.1947214183916	0	2.3417360881495	0.805194805194805	yes	no	no
2014	7	26	15	14	2014_7_26	0	fi	-1.12938641558362	0.720799984686163	0.846301643856204	-0.472441299806773	no	no	0.555104110604244	0.210504794610246	0	2.38909602813926	-0.194805194805195	yes	no	no
2014	7	26	15	19	2014_7_26	0	fi	-0.647797044993781	-0.549006202036483	1.08745734948221	-0.269251053868045	no	no	0.555104110604244	0.13502681791981	0	2.30964833765443	-0.194805194805195	yes	no	no
2014	7	26	15	24	2014_7_26	0	fi	1.21371430465554	0.250923136408592	-0.661361870213051	0.814052841205099	no	no	0.555104110604244	-0.215286997060621	0	2.38595412384325	-0.194805194805195	yes	no	no
2014	7	26	15	29	2014_7_26	0	fi	-0.640603325468995	0.901247206757551	0.751065988295855	1.27795058679287	no	no	0.555104110604244	-0.811927407764213	0	2.25518035997233	-0.194805194805195	yes	no	no
2014	7	26	15	47	2014_7_26	0	od	1.86942589572901	0.698240863024504	2.02032469461711	1.16901384563373	yes	no	0.555104110604244	-0.656361162419238	0	0.102887553377042	-0.194805194805195	no	no	yes
2014	7	26	15	52	2014_7_26	0	od	0.0299391464038964	-0.0994054196191401	-1.97083194061581	0.157054836418411	yes	no	0.555104110604244	-0.98879110339623	0	0.263216894753341	-0.194805194805195	no	no	yes
2014	7	26	15	57	2014_7_26	0	od	0.603053384120721	1.76128570511391	1.48417492657084	1.05568812737459	yes	no	-0.411446514141337	-1.08859571547418	0	0.133221854617808	-0.194805194805195	no	yes	yes
2014	7	26	16	2	2014_7_26	0	od	0.654586543036425	-0.563216302620771	-1.32475436410993	-0.0823513484977393	yes	no	-0.411446514141337	0.108675870378949	0	0.268355090854481	-0.194805194805195	yes	no	no
2014	7	26	16	7	2014_7_26	1	od	0.486157168654587	0.235378879609957	0.0828643111585741	-0.472441299806773	yes	no	-0.411446514141337	1.17994137390549	0	-0.363771703749588	-0.194805194805195	yes	no	no
2014	7	26	16	12	2014_7_26	1	od	0.423333500002871	-0.563216302620771	0.345331943714569	-0.603681041142149	yes	no	-0.411446514141337	0.862308372937902	0	-0.235576507287647	0.805194805194805	yes	no	no
2014	7	26	16	17	2014_7_26	0	od	-1.13322708512571	-1.35610624416375	1.78573589322793	0.252931340880597	yes	yes	-0.411446514141337	0.00902694485278958	0	0.261981519747104	0.805194805194805	yes	no	yes
2014	7	26	16	22	2014_7_26	0	od	1.32665733885648	-1.35610624416375	0.0844070859918727	-0.0823513484977393	yes	yes	-0.411446514141337	-0.426235480506611	0	0.249414355128005	-0.194805194805195	yes	no	no
2014	7	26	16	27	2014_7_26	0	od	0.67797552828551	-0.0674456208519224	0.524290821624786	0.252931340880597	yes	no	-0.411446514141337	-0.711550451134803	0	0.199053302757481	-0.194805194805195	yes	no	no
2014	7	26	16	32	2014_7_26	0	od	0.556970686355948	1.02256358046518	-0.032599211098174	-0.79170575676413	yes	no	-0.411446514141337	-0.0421688077315423	0	0.40928087094852	-0.194805194805195	yes	no	no
2014	7	26	16	37	2014_7_26	0	od	0.978934554524805	-0.518351792122067	1.7261484906433	0.405023719877474	no	yes	-0.411446514141337	-0.637195111085348	0	0.214764535054739	-0.194805194805195	no	yes	yes
2014	7	26	16	42	2014_7_26	0	od	0.153620938703002	-0.0655931534241808	1.4356657917533	0.252931340880597	no	yes	-0.411446514141337	0.363060106991942	0	0.243415205051137	-0.194805194805195	yes	no	no
2014	7	26	16	47	2014_7_26	0	od	0.104571268480919	1.02256358046518	0.175391312255808	-0.472441299806773	yes	yes	-0.411446514141337	1.3074163414755	0	0.376283939737263	-0.194805194805195	yes	no	no
2014	7	26	16	52	2014_7_26	1	od	-0.0777018357771258	-0.0899124324684104	-0.0221717111211427	-1.10877898225107	yes	no	-0.411446514141337	-0.780736654468025	0	-0.254812057039258	-0.194805194805195	yes	no	no
2014	7	26	16	57	2014_7_26	1	od	0.892087776769906	-0.0842542261091798	-0.934477427277256	0.548578588257817	no	no	-0.411446514141337	-0.87090965197364	0	-0.271143887373468	0.805194805194805	yes	no	no
2014	7	28	7	26	2014_7_28	0	lh	0.0899920258135944	-0.0842542261091798	0.19247746711881	2.23701713610415	yes	no	-1.70018068046878	-2.32295589534487	0	-0.727314655859024	-0.194805194805195	yes	no	no
2014	7	28	7	31	2014_7_28	0	lh	-0.286930164325218	-0.543371223219497	-0.273948508338216	1.67667114653883	yes	no	-1.70018068046878	-1.96271372230202	0	-0.186729678443722	-0.194805194805195	yes	no	no
2014	7	28	7	45	2014_7_28	0	hi	-1.35490017214079	-0.55751106193302	-1.32010551200096	-0.0823513484977393	no	yes	-1.70018068046878	-0.354521028666001	0	-0.137761133213933	-0.194805194805195	no	no	yes
